# Supplementary material for: 2-Ferrocenyl-6-methyl­pyridin-3-ol
Source: Acta Crystallogr Sect E Struct Rep Online. 2008 Nov 29;64(Pt 12):m1633. doi: 10.1107/S1600536808039597 (PMC2960045; doi:10.1107/S1600536808039597)
Supplement: Supplementary file 1 [file e-64-m1633-sup1.cif]

##############################################################################
###                                                                        ###
###        Electronic paper (Acta Crystallographica Section E)             ###
###                                                                        ###
##############################################################################
#                                                                            #
# This CIF contains the data in a paper accepted for publication in Acta     #
# Crystallographica Section E. It conforms to the requirements of Notes      #
# for Authors for Section E, and has been peer reviewed under the auspices   #
# of the IUCr Commission on Journals.                                        #
#                                                                            #
# Full details of the Crystallographic Information File format               #
# are given in the paper "The Crystallographic Information File (CIF):       #
# a New Standard Archive File for Crystallography" by S. R. Hall, F. H.      #
# Allen and I. D. Brown [Acta Cryst. (1991), A47, 655-685].                  #
#                                                                            #
# The current version of the core CIF dictionary is obtainable from          #
# ftp://ftp.iucr.org/pub/cif_core.dic. The current version number is 2.4.    #
#                                                                            #
# Software is freely available for graphical display of the structure(s) in  #
# this CIF.  For information consult the CIF home page http://www.iucr.org/  #
# cif/home.html                                                              #
#                                                                            #
# This file may be used for bona fide research purposes within the           #
# scientific community so long as proper attribution is given to the journal # 
# article from which it was obtained.                                        #
#                                                                            #
##############################################################################
                                             
data_global
_audit_creation_method     'form.cif (version 2.0)'
_journal_data_validation_number     ?
_journal_date_recd_electronic     2008-11-16
_journal_date_accepted     2008-11-24
_journal_name_full     'Acta Crystallographica, Section E'
_journal_year     2008
_journal_volume     64
_journal_issue     12
_journal_page_first     m1633
_journal_page_last     m1633
_journal_paper_category     QM
_journal_coeditor_code     FJ2173
_publ_contact_author_name     'Bao-Ming Ji'
_publ_contact_author_address
;
College of Chemistry and Chemical Engineering
Luoyang Normal University
Luoyang 471022
People's Republic of China
;
_publ_contact_author_email     lyhxxjbm@126.com
_publ_contact_author_fax     '086 379 65523821'
_publ_contact_author_phone     '086 379 65523821'
_publ_section_title
;
2-Ferrocenyl-6-methylpyridin-3-ol
;
loop_
    _publ_author_name
    _publ_author_address
    'Zhi-Qiang Wang'
;
College of Chemistry and Chemical Engineering
Luoyang Normal University
Luoyang 471022
People's Republic of China
;
    'Chen Xu'
;
College of Chemistry and Chemical Engineering
Luoyang Normal University
Luoyang 471022
People's Republic of China
;
    'Fei-Fei Cen'
;
Chemical Engineering and Pharmaceutics School
Henan University of Science and Technology
Luoyang 471003
People's Republic of China
;
    'Ying-Fei Li'
;
Chemical Engineering and Pharmaceutics School
Henan University of Science and Technology
Luoyang 471003
People's Republic of China
;
    'Bao-Ming Ji'
;
College of Chemistry and Chemical Engineering
Luoyang Normal University
Luoyang 471022
People's Republic of China
;
_publ_section_synopsis     .
data_I
_audit_creation_method     SHELXL-97
_chemical_name_systematic
;
2-Ferrocenyl-6-methylpyridin-3-ol
;
_chemical_name_common     ?
_chemical_formula_moiety     'C16 H15 Fe N O'
_chemical_formula_sum     'C16 H15 Fe N O'
_chemical_formula_iupac     '[Fe (C5 H5) (C11 H10 N O)]'
_chemical_formula_weight     293.14
_chemical_melting_point     ?
_symmetry_cell_setting     Monoclinic
_symmetry_space_group_name_H-M     'P 21/n'
_symmetry_space_group_name_Hall     '-P 2yn'
loop_
    _symmetry_equiv_pos_as_xyz
    'x, y, z'
    '-x+1/2, y+1/2, -z+1/2'
    '-x, -y, -z'
    'x-1/2, -y-1/2, z-1/2'
_cell_length_a     10.4370(13)
_cell_length_b     12.7196(15)
_cell_length_c     10.5424(13)
_cell_angle_alpha     90.00
_cell_angle_beta     111.0330(10)
_cell_angle_gamma     90.00
_cell_volume     1306.3(3)
_cell_formula_units_Z     4
_cell_measurement_reflns_used     2766
_cell_measurement_theta_min     2.36
_cell_measurement_theta_max     25.00
_cell_measurement_temperature     291(2)
_exptl_crystal_description     block
_exptl_crystal_colour     red
_exptl_crystal_size_max     0.37
_exptl_crystal_size_mid     0.23
_exptl_crystal_size_min     0.21
_exptl_crystal_density_diffrn     1.491
_exptl_crystal_density_meas     ?
_exptl_crystal_density_method     'not measured'
_exptl_crystal_F_000     608
_exptl_absorpt_coefficient_mu     1.144
_exptl_absorpt_correction_type     multi-scan
_exptl_absorpt_process_details     '(SADABS; Sheldrick, 1996)'
_exptl_absorpt_correction_T_min     0.6750
_exptl_absorpt_correction_T_max     0.7935
_exptl_special_details
;
;
_diffrn_ambient_temperature     291(2)
_diffrn_radiation_type     MoK\a
_diffrn_radiation_wavelength     0.71073
_diffrn_radiation_source     'fine-focus sealed tube'
_diffrn_radiation_monochromator     graphite
_diffrn_measurement_device_type     'Bruker SMART APEX CCD'
_diffrn_measurement_method     '\f and \w'
_diffrn_detector_area_resol_mean     ?
_diffrn_reflns_number     7569
_diffrn_reflns_av_R_equivalents     0.0208
_diffrn_reflns_av_sigmaI/netI     0.0214
_diffrn_reflns_theta_min     2.36
_diffrn_reflns_theta_max     25.50
_diffrn_reflns_theta_full     25.50
_diffrn_measured_fraction_theta_max     0.997
_diffrn_measured_fraction_theta_full     0.997
_diffrn_reflns_limit_h_min     -10
_diffrn_reflns_limit_h_max     12
_diffrn_reflns_limit_k_min     -15
_diffrn_reflns_limit_k_max     15
_diffrn_reflns_limit_l_min     -12
_diffrn_reflns_limit_l_max     12
_diffrn_standards_number     ?
_diffrn_standards_interval_count     ?
_diffrn_standards_interval_time     ?
_diffrn_standards_decay_%     ?
_refine_special_details
;
Refinement of <i>F</i>^2^ against ALL reflections. The weighted <i>R</i>-factor
<i>wR</i> and
goodness of fit <i>S</i> are based on <i>F</i>^2^, conventional
<i>R</i>-factors <i>R</i> are based
on <i>F</i>, with <i>F</i> set to zero for negative <i>F</i>^2^. The threshold
expression of
<i>F</i>^2^ > \s(<i>F</i>^2^) is used only for calculating <i>R</i>-factors(gt)
<i>etc</i>. and is
not relevant to the choice of reflections for refinement. <i>R</i>-factors
based
on <i>F</i>^2^ are statistically about twice as large as those based on
<i>F</i>, and <i>R</i>-
factors based on ALL data will be even larger.
;
_reflns_number_total     2422
_reflns_number_gt     1970
_reflns_threshold_expression     I>2\s(I)
_refine_ls_structure_factor_coef     Fsqd
_refine_ls_matrix_type     full
_refine_ls_R_factor_all     0.0469
_refine_ls_R_factor_gt     0.0367
_refine_ls_wR_factor_gt     0.0919
_refine_ls_wR_factor_ref     0.0994
_refine_ls_goodness_of_fit_ref     1.085
_refine_ls_restrained_S_all     1.085
_refine_ls_number_reflns     2422
_refine_ls_number_parameters     173
_refine_ls_number_restraints     0
_refine_ls_hydrogen_treatment     constr
_refine_ls_weighting_scheme     calc
_refine_ls_weighting_details
          'calc w=1/[\s^2^(Fo^2^)+(0.046P)^2^+0.7167P] where P=(Fo^2^+2Fc^2^)/3'
_atom_sites_solution_hydrogens     geom
_atom_sites_solution_primary     direct
_atom_sites_solution_secondary     difmap
_refine_ls_shift/su_max     0.001
_refine_ls_shift/su_mean     0.000
_refine_diff_density_max     0.631
_refine_diff_density_min     -0.542
_refine_ls_extinction_method     none
_refine_ls_extinction_coef     ?
loop_
    _atom_type_symbol
    _atom_type_description
    _atom_type_scat_dispersion_real
    _atom_type_scat_dispersion_imag
    _atom_type_scat_source
    'C' 'C' 0.0033 0.0016
                         'International Tables Vol C Tables 4.2.6.8 and 6.1.1.4'
    'H' 'H' 0.0000 0.0000
                         'International Tables Vol C Tables 4.2.6.8 and 6.1.1.4'
    'N' 'N' 0.0061 0.0033
                         'International Tables Vol C Tables 4.2.6.8 and 6.1.1.4'
    'O' 'O' 0.0106 0.0060
                         'International Tables Vol C Tables 4.2.6.8 and 6.1.1.4'
    'Fe' 'Fe' 0.3463 0.8444
                         'International Tables Vol C Tables 4.2.6.8 and 6.1.1.4'
_computing_data_collection     'SMART (Bruker, 2004)'
_computing_cell_refinement     'SMART (Bruker, 2004)'
_computing_data_reduction     'SAINT (Bruker, 2004)'
_computing_structure_solution     'SHELXS97 (Sheldrick, 2008)'
_computing_structure_refinement     'SHELXL97 (Sheldrick, 2008)'
_computing_molecular_graphics     'SHELXTL (Sheldrick, 2008)'
_computing_publication_material     'SHELXTL (Sheldrick, 2008)'
loop_
    _atom_site_type_symbol
    _atom_site_label
    _atom_site_fract_x
    _atom_site_fract_y
    _atom_site_fract_z
    _atom_site_U_iso_or_equiv
    _atom_site_adp_type
    _atom_site_calc_flag
    _atom_site_refinement_flags
    _atom_site_occupancy
    _atom_site_disorder_assembly
    _atom_site_disorder_group
    Fe Fe1 0.35569(4) 1.02041(3) 0.20685(4) 0.04595(16) Uani d . 1 . .
    O O1 0.5672(2) 0.78281(18) 0.36235(18) 0.0576(5) Uani d . 1 . .
    H H1 0.6489 0.7688 0.3993 0.086 Uiso calc R 1 . .
    N N1 0.3444(2) 0.74252(16) 0.0124(2) 0.0424(5) Uani d . 1 . .
    C C1 0.3813(5) 1.1764(3) 0.1792(5) 0.0962(14) Uani d . 1 . .
    H H1A 0.3075 1.2283 0.1454 0.115 Uiso calc R 1 . .
    C C2 0.4350(5) 1.1151(3) 0.0982(4) 0.0905(13) Uani d . 1 . .
    H H2 0.4057 1.1177 -0.0011 0.109 Uiso calc R 1 . .
    C C3 0.5377(4) 1.0523(3) 0.1836(4) 0.0788(11) Uani d . 1 . .
    H H3 0.5932 1.0019 0.1552 0.095 Uiso calc R 1 . .
    C C4 0.5481(4) 1.0718(3) 0.3185(4) 0.0827(11) Uani d . 1 . .
    H H4 0.6125 1.0386 0.4004 0.099 Uiso calc R 1 . .
    C C5 0.4490(4) 1.1502(3) 0.3136(4) 0.0856(12) Uani d . 1 . .
    H H5 0.4325 1.1806 0.3918 0.103 Uiso calc R 1 . .
    C C6 0.3115(3) 0.8626(2) 0.1744(3) 0.0452(6) Uani d . 1 . .
    C C7 0.3146(3) 0.8949(3) 0.3049(3) 0.0573(7) Uani d . 1 . .
    H H7 0.3754 0.8666 0.3922 0.069 Uiso calc R 1 . .
    C C8 0.2150(3) 0.9752(3) 0.2872(4) 0.0693(9) Uani d . 1 . .
    H H8 0.1948 1.0114 0.3600 0.083 Uiso calc R 1 . .
    C C9 0.1511(3) 0.9943(3) 0.1476(4) 0.0778(11) Uani d . 1 . .
    H H9 0.0787 1.0462 0.1061 0.093 Uiso calc R 1 . .
    C C10 0.2095(3) 0.9257(3) 0.0766(3) 0.0638(9) Uani d . 1 . .
    H H10 0.1849 0.9227 -0.0222 0.077 Uiso calc R 1 . .
    C C11 0.3946(2) 0.78116(19) 0.1409(2) 0.0389(6) Uani d . 1 . .
    C C12 0.5209(3) 0.7445(2) 0.2335(2) 0.0419(6) Uani d . 1 . .
    C C13 0.5943(3) 0.6722(2) 0.1894(3) 0.0487(7) Uani d . 1 . .
    H H13 0.6780 0.6472 0.2490 0.058 Uiso calc R 1 . .
    C C14 0.5436(3) 0.6372(2) 0.0573(3) 0.0489(6) Uani d . 1 . .
    H H14 0.5936 0.5896 0.0264 0.059 Uiso calc R 1 . .
    C C15 0.4175(3) 0.6734(2) -0.0295(3) 0.0455(6) Uani d . 1 . .
    C C16 0.3599(3) 0.6378(3) -0.1758(3) 0.0637(8) Uani d . 1 . .
    H H16A 0.2724 0.6705 -0.2207 0.096 Uiso calc PR 0.50 . .
    H H16B 0.3490 0.5628 -0.1790 0.096 Uiso calc PR 0.50 . .
    H H16C 0.4217 0.6574 -0.2206 0.096 Uiso calc PR 0.50 . .
    H H16D 0.4230 0.5900 -0.1929 0.096 Uiso calc PR 0.50 . .
    H H16E 0.3464 0.6977 -0.2345 0.096 Uiso calc PR 0.50 . .
    H H16F 0.2737 0.6030 -0.1929 0.096 Uiso calc PR 0.50 . .
loop_
    _atom_site_aniso_label
    _atom_site_aniso_U_11
    _atom_site_aniso_U_22
    _atom_site_aniso_U_33
    _atom_site_aniso_U_12
    _atom_site_aniso_U_13
    _atom_site_aniso_U_23
    Fe1 0.0494(3) 0.0480(3) 0.0396(2) 0.00711(17) 0.01483(18) -0.00218(16)
    O1 0.0420(11) 0.0758(14) 0.0404(10) 0.0147(10) -0.0031(8) -0.0069(9)
    N1 0.0351(11) 0.0414(12) 0.0407(11) -0.0034(9) 0.0014(9) 0.0023(9)
    C1 0.143(4) 0.044(2) 0.120(4) 0.011(2) 0.070(3) -0.003(2)
    C2 0.150(4) 0.059(2) 0.088(3) -0.012(2) 0.074(3) -0.002(2)
    C3 0.080(3) 0.067(2) 0.110(3) -0.024(2) 0.058(2) -0.031(2)
    C4 0.063(2) 0.089(3) 0.092(3) -0.021(2) 0.022(2) -0.033(2)
    C5 0.102(3) 0.076(2) 0.091(3) -0.020(2) 0.050(2) -0.039(2)
    C6 0.0298(13) 0.0498(16) 0.0499(15) -0.0026(11) 0.0069(11) 0.0015(12)
    C7 0.0532(18) 0.068(2) 0.0575(17) 0.0024(15) 0.0282(14) 0.0088(14)
    C8 0.0517(19) 0.085(2) 0.084(2) 0.0068(17) 0.0393(19) -0.0064(18)
    C9 0.0382(17) 0.090(3) 0.089(3) 0.0194(17) 0.0033(18) -0.013(2)
    C10 0.0414(16) 0.071(2) 0.0606(18) 0.0121(15) -0.0037(14) -0.0132(16)
    C11 0.0315(13) 0.0380(13) 0.0413(13) -0.0045(10) 0.0060(11) 0.0036(10)
    C12 0.0370(14) 0.0419(14) 0.0375(13) -0.0012(11) 0.0019(11) 0.0020(10)
    C13 0.0405(15) 0.0439(15) 0.0489(15) 0.0084(12) 0.0003(12) 0.0034(12)
    C14 0.0488(16) 0.0385(14) 0.0525(15) 0.0045(12) 0.0097(13) -0.0019(11)
    C15 0.0464(16) 0.0372(14) 0.0450(14) -0.0056(12) 0.0067(12) -0.0005(11)
    C16 0.063(2) 0.0625(19) 0.0502(17) 0.0023(16) 0.0019(15) -0.0102(14)
_geom_special_details
;
All e.s.d.'s (except the e.s.d. in the dihedral angle between two l.s. planes)
are estimated using the full covariance matrix. The cell e.s.d.'s are taken
into account individually in the estimation of e.s.d.'s in distances, angles
and torsion angles; correlations between e.s.d.'s in cell parameters are only
used when they are defined by crystal symmetry. An approximate (isotropic)
treatment of cell e.s.d.'s is used for estimating e.s.d.'s involving l.s.
planes.
;
loop_
    _geom_bond_atom_site_label_1
    _geom_bond_atom_site_label_2
    _geom_bond_site_symmetry_2
    _geom_bond_distance
    _geom_bond_publ_flag
    Fe1 C8 . 2.024(3) ?
    Fe1 C9 . 2.025(3) ?
    Fe1 C7 . 2.029(3) ?
    Fe1 C2 . 2.032(4) ?
    Fe1 C4 . 2.036(3) ?
    Fe1 C1 . 2.036(4) ?
    Fe1 C5 . 2.038(4) ?
    Fe1 C10 . 2.040(3) ?
    Fe1 C3 . 2.041(4) ?
    Fe1 C6 . 2.061(3) ?
    O1 C12 . 1.358(3) ?
    O1 H1 . 0.8200 ?
    N1 C15 . 1.339(3) ?
    N1 C11 . 1.357(3) ?
    C1 C5 . 1.377(6) ?
    C1 C2 . 1.412(5) ?
    C1 H1A . 0.9800 ?
    C2 C3 . 1.381(6) ?
    C2 H2 . 0.9800 ?
    C3 C4 . 1.408(5) ?
    C3 H3 . 0.9800 ?
    C4 C5 . 1.425(6) ?
    C4 H4 . 0.9800 ?
    C5 H5 . 0.9800 ?
    C6 C7 . 1.426(4) ?
    C6 C10 . 1.433(4) ?
    C6 C11 . 1.473(4) ?
    C7 C8 . 1.421(4) ?
    C7 H7 . 0.9800 ?
    C8 C9 . 1.401(5) ?
    C8 H8 . 0.9800 ?
    C9 C10 . 1.421(5) ?
    C9 H9 . 0.9800 ?
    C10 H10 . 0.9800 ?
    C11 C12 . 1.408(3) ?
    C12 C13 . 1.381(4) ?
    C13 C14 . 1.374(4) ?
    C13 H13 . 0.9300 ?
    C14 C15 . 1.385(4) ?
    C14 H14 . 0.9300 ?
    C15 C16 . 1.509(4) ?
    C16 H16A . 0.9600 ?
    C16 H16B . 0.9600 ?
    C16 H16C . 0.9600 ?
    C16 H16D . 0.9600 ?
    C16 H16E . 0.9600 ?
    C16 H16F . 0.9600 ?
loop_
    _geom_angle_atom_site_label_1
    _geom_angle_atom_site_label_2
    _geom_angle_atom_site_label_3
    _geom_angle_site_symmetry_1
    _geom_angle_site_symmetry_3
    _geom_angle
    _geom_angle_publ_flag
    C8 Fe1 C9 . . 40.49(16) ?
    C8 Fe1 C7 . . 41.06(13) ?
    C9 Fe1 C7 . . 68.66(15) ?
    C8 Fe1 C2 . . 155.18(17) ?
    C9 Fe1 C2 . . 121.4(2) ?
    C7 Fe1 C2 . . 163.08(15) ?
    C8 Fe1 C4 . . 124.23(16) ?
    C9 Fe1 C4 . . 160.47(16) ?
    C7 Fe1 C4 . . 107.62(16) ?
    C2 Fe1 C4 . . 67.60(19) ?
    C8 Fe1 C1 . . 119.26(17) ?
    C9 Fe1 C1 . . 107.08(18) ?
    C7 Fe1 C1 . . 154.37(15) ?
    C2 Fe1 C1 . . 40.61(16) ?
    C4 Fe1 C1 . . 67.5(2) ?
    C8 Fe1 C5 . . 105.90(16) ?
    C9 Fe1 C5 . . 123.03(16) ?
    C7 Fe1 C5 . . 120.16(16) ?
    C2 Fe1 C5 . . 67.68(17) ?
    C4 Fe1 C5 . . 40.93(16) ?
    C1 Fe1 C5 . . 39.52(16) ?
    C8 Fe1 C10 . . 68.53(15) ?
    C9 Fe1 C10 . . 40.92(14) ?
    C7 Fe1 C10 . . 68.58(14) ?
    C2 Fe1 C10 . . 109.16(17) ?
    C4 Fe1 C10 . . 157.32(14) ?
    C1 Fe1 C10 . . 125.72(18) ?
    C5 Fe1 C10 . . 160.69(16) ?
    C8 Fe1 C3 . . 162.32(18) ?
    C9 Fe1 C3 . . 156.78(18) ?
    C7 Fe1 C3 . . 126.37(16) ?
    C2 Fe1 C3 . . 39.63(17) ?
    C4 Fe1 C3 . . 40.41(15) ?
    C1 Fe1 C3 . . 67.29(18) ?
    C5 Fe1 C3 . . 67.95(15) ?
    C10 Fe1 C3 . . 122.69(14) ?
    C8 Fe1 C6 . . 68.91(13) ?
    C9 Fe1 C6 . . 68.94(13) ?
    C7 Fe1 C6 . . 40.79(11) ?
    C2 Fe1 C6 . . 126.58(13) ?
    C4 Fe1 C6 . . 121.60(15) ?
    C1 Fe1 C6 . . 163.36(16) ?
    C5 Fe1 C6 . . 156.22(16) ?
    C10 Fe1 C6 . . 40.90(11) ?
    C3 Fe1 C6 . . 109.62(13) ?
    C12 O1 H1 . . 109.5 ?
    C15 N1 C11 . . 120.4(2) ?
    C5 C1 C2 . . 108.7(4) ?
    C5 C1 Fe1 . . 70.3(2) ?
    C2 C1 Fe1 . . 69.5(2) ?
    C5 C1 H1A . . 125.7 ?
    C2 C1 H1A . . 125.7 ?
    Fe1 C1 H1A . . 125.7 ?
    C3 C2 C1 . . 108.0(4) ?
    C3 C2 Fe1 . . 70.5(2) ?
    C1 C2 Fe1 . . 69.9(2) ?
    C3 C2 H2 . . 126.0 ?
    C1 C2 H2 . . 126.0 ?
    Fe1 C2 H2 . . 126.0 ?
    C2 C3 C4 . . 108.5(4) ?
    C2 C3 Fe1 . . 69.8(2) ?
    C4 C3 Fe1 . . 69.6(2) ?
    C2 C3 H3 . . 125.8 ?
    C4 C3 H3 . . 125.8 ?
    Fe1 C3 H3 . . 125.8 ?
    C3 C4 C5 . . 107.2(4) ?
    C3 C4 Fe1 . . 70.0(2) ?
    C5 C4 Fe1 . . 69.6(2) ?
    C3 C4 H4 . . 126.4 ?
    C5 C4 H4 . . 126.4 ?
    Fe1 C4 H4 . . 126.4 ?
    C1 C5 C4 . . 107.7(3) ?
    C1 C5 Fe1 . . 70.2(2) ?
    C4 C5 Fe1 . . 69.5(2) ?
    C1 C5 H5 . . 126.2 ?
    C4 C5 H5 . . 126.2 ?
    Fe1 C5 H5 . . 126.2 ?
    C7 C6 C10 . . 106.6(3) ?
    C7 C6 C11 . . 128.5(2) ?
    C10 C6 C11 . . 124.9(3) ?
    C7 C6 Fe1 . . 68.41(17) ?
    C10 C6 Fe1 . . 68.77(17) ?
    C11 C6 Fe1 . . 127.50(18) ?
    C8 C7 C6 . . 108.5(3) ?
    C8 C7 Fe1 . . 69.29(19) ?
    C6 C7 Fe1 . . 70.80(16) ?
    C8 C7 H7 . . 125.7 ?
    C6 C7 H7 . . 125.7 ?
    Fe1 C7 H7 . . 125.7 ?
    C9 C8 C7 . . 108.2(3) ?
    C9 C8 Fe1 . . 69.8(2) ?
    C7 C8 Fe1 . . 69.66(17) ?
    C9 C8 H8 . . 125.9 ?
    C7 C8 H8 . . 125.9 ?
    Fe1 C8 H8 . . 125.9 ?
    C8 C9 C10 . . 108.3(3) ?
    C8 C9 Fe1 . . 69.71(19) ?
    C10 C9 Fe1 . . 70.09(18) ?
    C8 C9 H9 . . 125.8 ?
    C10 C9 H9 . . 125.8 ?
    Fe1 C9 H9 . . 125.8 ?
    C9 C10 C6 . . 108.3(3) ?
    C9 C10 Fe1 . . 68.99(19) ?
    C6 C10 Fe1 . . 70.33(16) ?
    C9 C10 H10 . . 125.9 ?
    C6 C10 H10 . . 125.9 ?
    Fe1 C10 H10 . . 125.9 ?
    N1 C11 C12 . . 120.2(2) ?
    N1 C11 C6 . . 116.3(2) ?
    C12 C11 C6 . . 123.5(2) ?
    O1 C12 C13 . . 122.3(2) ?
    O1 C12 C11 . . 118.9(2) ?
    C13 C12 C11 . . 118.8(2) ?
    C14 C13 C12 . . 119.9(2) ?
    C14 C13 H13 . . 120.0 ?
    C12 C13 H13 . . 120.0 ?
    C13 C14 C15 . . 119.4(3) ?
    C13 C14 H14 . . 120.3 ?
    C15 C14 H14 . . 120.3 ?
    N1 C15 C14 . . 121.3(2) ?
    N1 C15 C16 . . 118.0(2) ?
    C14 C15 C16 . . 120.7(3) ?
    C15 C16 H16A . . 109.5 ?
    C15 C16 H16B . . 109.5 ?
    H16A C16 H16B . . 109.5 ?
    C15 C16 H16C . . 109.5 ?
    H16A C16 H16C . . 109.5 ?
    H16B C16 H16C . . 109.5 ?
    C15 C16 H16D . . 109.5 ?
    H16A C16 H16D . . 141.1 ?
    H16B C16 H16D . . 56.3 ?
    H16C C16 H16D . . 56.3 ?
    C15 C16 H16E . . 109.5 ?
    H16A C16 H16E . . 56.3 ?
    H16B C16 H16E . . 141.1 ?
    H16C C16 H16E . . 56.3 ?
    H16D C16 H16E . . 109.5 ?
    C15 C16 H16F . . 109.5 ?
    H16A C16 H16F . . 56.3 ?
    H16B C16 H16F . . 56.3 ?
    H16C C16 H16F . . 141.1 ?
    H16D C16 H16F . . 109.5 ?
    H16E C16 H16F . . 109.5 ?
loop_
    _geom_torsion_atom_site_label_1
    _geom_torsion_atom_site_label_2
    _geom_torsion_atom_site_label_3
    _geom_torsion_atom_site_label_4
    _geom_torsion_site_symmetry_1
    _geom_torsion_site_symmetry_2
    _geom_torsion_site_symmetry_3
    _geom_torsion_site_symmetry_4
    _geom_torsion
    _geom_torsion_publ_flag
    C8 Fe1 C1 C5 . . . . 79.3(3) ?
    C9 Fe1 C1 C5 . . . . 121.6(3) ?
    C7 Fe1 C1 C5 . . . . 45.4(5) ?
    C2 Fe1 C1 C5 . . . . -119.8(4) ?
    C4 Fe1 C1 C5 . . . . -38.5(2) ?
    C10 Fe1 C1 C5 . . . . 162.7(2) ?
    C3 Fe1 C1 C5 . . . . -82.4(3) ?
    C6 Fe1 C1 C5 . . . . -165.0(4) ?
    C8 Fe1 C1 C2 . . . . -160.9(3) ?
    C9 Fe1 C1 C2 . . . . -118.6(3) ?
    C7 Fe1 C1 C2 . . . . 165.3(3) ?
    C4 Fe1 C1 C2 . . . . 81.3(3) ?
    C5 Fe1 C1 C2 . . . . 119.8(4) ?
    C10 Fe1 C1 C2 . . . . -77.4(3) ?
    C3 Fe1 C1 C2 . . . . 37.4(3) ?
    C6 Fe1 C1 C2 . . . . -45.2(7) ?
    C5 C1 C2 C3 . . . . -0.9(5) ?
    Fe1 C1 C2 C3 . . . . -60.5(3) ?
    C5 C1 C2 Fe1 . . . . 59.6(3) ?
    C8 Fe1 C2 C3 . . . . 161.4(3) ?
    C9 Fe1 C2 C3 . . . . -162.0(2) ?
    C7 Fe1 C2 C3 . . . . -39.2(6) ?
    C4 Fe1 C2 C3 . . . . 37.5(2) ?
    C1 Fe1 C2 C3 . . . . 118.6(4) ?
    C5 Fe1 C2 C3 . . . . 81.9(3) ?
    C10 Fe1 C2 C3 . . . . -118.5(2) ?
    C6 Fe1 C2 C3 . . . . -76.1(3) ?
    C8 Fe1 C2 C1 . . . . 42.8(5) ?
    C9 Fe1 C2 C1 . . . . 79.4(3) ?
    C7 Fe1 C2 C1 . . . . -157.8(5) ?
    C4 Fe1 C2 C1 . . . . -81.1(3) ?
    C5 Fe1 C2 C1 . . . . -36.6(3) ?
    C10 Fe1 C2 C1 . . . . 123.0(3) ?
    C3 Fe1 C2 C1 . . . . -118.6(4) ?
    C6 Fe1 C2 C1 . . . . 165.4(3) ?
    C1 C2 C3 C4 . . . . 1.0(5) ?
    Fe1 C2 C3 C4 . . . . -59.1(3) ?
    C1 C2 C3 Fe1 . . . . 60.1(3) ?
    C8 Fe1 C3 C2 . . . . -153.9(4) ?
    C9 Fe1 C3 C2 . . . . 42.0(5) ?
    C7 Fe1 C3 C2 . . . . 166.8(2) ?
    C4 Fe1 C3 C2 . . . . -119.8(3) ?
    C1 Fe1 C3 C2 . . . . -38.3(2) ?
    C5 Fe1 C3 C2 . . . . -81.2(3) ?
    C10 Fe1 C3 C2 . . . . 80.6(3) ?
    C6 Fe1 C3 C2 . . . . 124.2(2) ?
    C8 Fe1 C3 C4 . . . . -34.1(6) ?
    C9 Fe1 C3 C4 . . . . 161.8(4) ?
    C7 Fe1 C3 C4 . . . . -73.4(3) ?
    C2 Fe1 C3 C4 . . . . 119.8(3) ?
    C1 Fe1 C3 C4 . . . . 81.5(3) ?
    C5 Fe1 C3 C4 . . . . 38.6(3) ?
    C10 Fe1 C3 C4 . . . . -159.6(2) ?
    C6 Fe1 C3 C4 . . . . -116.1(2) ?
    C2 C3 C4 C5 . . . . -0.7(4) ?
    Fe1 C3 C4 C5 . . . . -59.9(3) ?
    C2 C3 C4 Fe1 . . . . 59.2(3) ?
    C8 Fe1 C4 C3 . . . . 168.1(2) ?
    C9 Fe1 C4 C3 . . . . -158.4(5) ?
    C7 Fe1 C4 C3 . . . . 125.9(3) ?
    C2 Fe1 C4 C3 . . . . -36.8(2) ?
    C1 Fe1 C4 C3 . . . . -80.9(3) ?
    C5 Fe1 C4 C3 . . . . -118.1(4) ?
    C10 Fe1 C4 C3 . . . . 49.4(5) ?
    C6 Fe1 C4 C3 . . . . 83.4(3) ?
    C8 Fe1 C4 C5 . . . . -73.8(3) ?
    C9 Fe1 C4 C5 . . . . -40.3(6) ?
    C7 Fe1 C4 C5 . . . . -116.0(3) ?
    C2 Fe1 C4 C5 . . . . 81.3(3) ?
    C1 Fe1 C4 C5 . . . . 37.2(2) ?
    C10 Fe1 C4 C5 . . . . 167.5(4) ?
    C3 Fe1 C4 C5 . . . . 118.1(4) ?
    C6 Fe1 C4 C5 . . . . -158.5(2) ?
    C2 C1 C5 C4 . . . . 0.5(5) ?
    Fe1 C1 C5 C4 . . . . 59.6(3) ?
    C2 C1 C5 Fe1 . . . . -59.1(3) ?
    C3 C4 C5 C1 . . . . 0.2(5) ?
    Fe1 C4 C5 C1 . . . . -60.0(3) ?
    C3 C4 C5 Fe1 . . . . 60.2(2) ?
    C8 Fe1 C5 C1 . . . . -117.0(3) ?
    C9 Fe1 C5 C1 . . . . -76.2(3) ?
    C7 Fe1 C5 C1 . . . . -159.1(2) ?
    C2 Fe1 C5 C1 . . . . 37.6(3) ?
    C4 Fe1 C5 C1 . . . . 118.7(4) ?
    C10 Fe1 C5 C1 . . . . -46.7(6) ?
    C3 Fe1 C5 C1 . . . . 80.6(3) ?
    C6 Fe1 C5 C1 . . . . 169.4(3) ?
    C8 Fe1 C5 C4 . . . . 124.4(3) ?
    C9 Fe1 C5 C4 . . . . 165.1(2) ?
    C7 Fe1 C5 C4 . . . . 82.2(3) ?
    C2 Fe1 C5 C4 . . . . -81.1(3) ?
    C1 Fe1 C5 C4 . . . . -118.7(4) ?
    C10 Fe1 C5 C4 . . . . -165.4(4) ?
    C3 Fe1 C5 C4 . . . . -38.1(3) ?
    C6 Fe1 C5 C4 . . . . 50.7(4) ?
    C8 Fe1 C6 C7 . . . . -37.80(19) ?
    C9 Fe1 C6 C7 . . . . -81.3(2) ?
    C2 Fe1 C6 C7 . . . . 164.5(2) ?
    C4 Fe1 C6 C7 . . . . 80.3(2) ?
    C1 Fe1 C6 C7 . . . . -160.4(5) ?
    C5 Fe1 C6 C7 . . . . 43.7(4) ?
    C10 Fe1 C6 C7 . . . . -118.9(3) ?
    C3 Fe1 C6 C7 . . . . 123.4(2) ?
    C8 Fe1 C6 C10 . . . . 81.1(2) ?
    C9 Fe1 C6 C10 . . . . 37.6(2) ?
    C7 Fe1 C6 C10 . . . . 118.9(3) ?
    C2 Fe1 C6 C10 . . . . -76.6(3) ?
    C4 Fe1 C6 C10 . . . . -160.8(2) ?
    C1 Fe1 C6 C10 . . . . -41.5(6) ?
    C5 Fe1 C6 C10 . . . . 162.7(3) ?
    C3 Fe1 C6 C10 . . . . -117.7(2) ?
    C8 Fe1 C6 C11 . . . . -160.5(3) ?
    C9 Fe1 C6 C11 . . . . 155.9(3) ?
    C7 Fe1 C6 C11 . . . . -122.7(3) ?
    C2 Fe1 C6 C11 . . . . 41.8(3) ?
    C4 Fe1 C6 C11 . . . . -42.4(3) ?
    C1 Fe1 C6 C11 . . . . 76.9(6) ?
    C5 Fe1 C6 C11 . . . . -79.0(4) ?
    C10 Fe1 C6 C11 . . . . 118.3(3) ?
    C3 Fe1 C6 C11 . . . . 0.7(3) ?
    C10 C6 C7 C8 . . . . 0.8(3) ?
    C11 C6 C7 C8 . . . . -179.3(3) ?
    Fe1 C6 C7 C8 . . . . 59.2(2) ?
    C10 C6 C7 Fe1 . . . . -58.4(2) ?
    C11 C6 C7 Fe1 . . . . 121.5(3) ?
    C9 Fe1 C7 C8 . . . . -37.4(2) ?
    C2 Fe1 C7 C8 . . . . -167.0(5) ?
    C4 Fe1 C7 C8 . . . . 122.3(2) ?
    C1 Fe1 C7 C8 . . . . 47.7(5) ?
    C5 Fe1 C7 C8 . . . . 79.3(3) ?
    C10 Fe1 C7 C8 . . . . -81.5(2) ?
    C3 Fe1 C7 C8 . . . . 163.0(2) ?
    C6 Fe1 C7 C8 . . . . -119.5(3) ?
    C8 Fe1 C7 C6 . . . . 119.5(3) ?
    C9 Fe1 C7 C6 . . . . 82.08(19) ?
    C2 Fe1 C7 C6 . . . . -47.5(6) ?
    C4 Fe1 C7 C6 . . . . -118.27(18) ?
    C1 Fe1 C7 C6 . . . . 167.2(4) ?
    C5 Fe1 C7 C6 . . . . -161.19(19) ?
    C10 Fe1 C7 C6 . . . . 37.99(17) ?
    C3 Fe1 C7 C6 . . . . -77.6(2) ?
    C6 C7 C8 C9 . . . . -0.8(4) ?
    Fe1 C7 C8 C9 . . . . 59.4(3) ?
    C6 C7 C8 Fe1 . . . . -60.1(2) ?
    C7 Fe1 C8 C9 . . . . -119.4(3) ?
    C2 Fe1 C8 C9 . . . . 51.6(5) ?
    C4 Fe1 C8 C9 . . . . 163.5(2) ?
    C1 Fe1 C8 C9 . . . . 82.1(3) ?
    C5 Fe1 C8 C9 . . . . 122.6(2) ?
    C10 Fe1 C8 C9 . . . . -37.8(2) ?
    C3 Fe1 C8 C9 . . . . -170.4(4) ?
    C6 Fe1 C8 C9 . . . . -81.9(2) ?
    C9 Fe1 C8 C7 . . . . 119.4(3) ?
    C2 Fe1 C8 C7 . . . . 171.0(3) ?
    C4 Fe1 C8 C7 . . . . -77.1(3) ?
    C1 Fe1 C8 C7 . . . . -158.5(2) ?
    C5 Fe1 C8 C7 . . . . -117.9(2) ?
    C10 Fe1 C8 C7 . . . . 81.6(2) ?
    C3 Fe1 C8 C7 . . . . -51.0(6) ?
    C6 Fe1 C8 C7 . . . . 37.56(19) ?
    C7 C8 C9 C10 . . . . 0.4(4) ?
    Fe1 C8 C9 C10 . . . . 59.7(3) ?
    C7 C8 C9 Fe1 . . . . -59.3(2) ?
    C7 Fe1 C9 C8 . . . . 37.9(2) ?
    C2 Fe1 C9 C8 . . . . -157.3(2) ?
    C4 Fe1 C9 C8 . . . . -44.7(6) ?
    C1 Fe1 C9 C8 . . . . -115.3(2) ?
    C5 Fe1 C9 C8 . . . . -75.0(3) ?
    C10 Fe1 C9 C8 . . . . 119.4(3) ?
    C3 Fe1 C9 C8 . . . . 172.7(3) ?
    C6 Fe1 C9 C8 . . . . 81.8(2) ?
    C8 Fe1 C9 C10 . . . . -119.4(3) ?
    C7 Fe1 C9 C10 . . . . -81.5(2) ?
    C2 Fe1 C9 C10 . . . . 83.3(3) ?
    C4 Fe1 C9 C10 . . . . -164.1(5) ?
    C1 Fe1 C9 C10 . . . . 125.3(2) ?
    C5 Fe1 C9 C10 . . . . 165.6(2) ?
    C3 Fe1 C9 C10 . . . . 53.3(5) ?
    C6 Fe1 C9 C10 . . . . -37.6(2) ?
    C8 C9 C10 C6 . . . . 0.1(4) ?
    Fe1 C9 C10 C6 . . . . 59.6(2) ?
    C8 C9 C10 Fe1 . . . . -59.4(3) ?
    C7 C6 C10 C9 . . . . -0.6(4) ?
    C11 C6 C10 C9 . . . . 179.6(3) ?
    Fe1 C6 C10 C9 . . . . -58.7(2) ?
    C7 C6 C10 Fe1 . . . . 58.1(2) ?
    C11 C6 C10 Fe1 . . . . -121.7(3) ?
    C8 Fe1 C10 C9 . . . . 37.4(2) ?
    C7 Fe1 C10 C9 . . . . 81.7(2) ?
    C2 Fe1 C10 C9 . . . . -116.2(3) ?
    C4 Fe1 C10 C9 . . . . 166.2(4) ?
    C1 Fe1 C10 C9 . . . . -73.9(3) ?
    C5 Fe1 C10 C9 . . . . -39.1(6) ?
    C3 Fe1 C10 C9 . . . . -157.9(3) ?
    C6 Fe1 C10 C9 . . . . 119.6(3) ?
    C8 Fe1 C10 C6 . . . . -82.2(2) ?
    C9 Fe1 C10 C6 . . . . -119.6(3) ?
    C7 Fe1 C10 C6 . . . . -37.89(17) ?
    C2 Fe1 C10 C6 . . . . 124.2(2) ?
    C4 Fe1 C10 C6 . . . . 46.6(5) ?
    C1 Fe1 C10 C6 . . . . 166.5(2) ?
    C5 Fe1 C10 C6 . . . . -158.7(4) ?
    C3 Fe1 C10 C6 . . . . 82.4(2) ?
    C15 N1 C11 C12 . . . . -3.4(4) ?
    C15 N1 C11 C6 . . . . 175.6(2) ?
    C7 C6 C11 N1 . . . . 160.0(3) ?
    C10 C6 C11 N1 . . . . -20.3(4) ?
    Fe1 C6 C11 N1 . . . . -109.0(2) ?
    C7 C6 C11 C12 . . . . -21.1(4) ?
    C10 C6 C11 C12 . . . . 158.7(3) ?
    Fe1 C6 C11 C12 . . . . 70.0(3) ?
    N1 C11 C12 O1 . . . . -178.5(2) ?
    C6 C11 C12 O1 . . . . 2.5(4) ?
    N1 C11 C12 C13 . . . . 2.5(4) ?
    C6 C11 C12 C13 . . . . -176.4(2) ?
    O1 C12 C13 C14 . . . . -179.0(3) ?
    C11 C12 C13 C14 . . . . -0.1(4) ?
    C12 C13 C14 C15 . . . . -1.4(4) ?
    C11 N1 C15 C14 . . . . 1.9(4) ?
    C11 N1 C15 C16 . . . . -176.7(2) ?
    C13 C14 C15 N1 . . . . 0.5(4) ?
    C13 C14 C15 C16 . . . . 179.1(3) ?
loop_
    _geom_hbond_atom_site_label_D
    _geom_hbond_atom_site_label_H
    _geom_hbond_atom_site_label_A
    _geom_hbond_site_symmetry_A
    _geom_hbond_distance_DH
    _geom_hbond_distance_HA
    _geom_hbond_distance_DA
    _geom_hbond_angle_DHA
    O1 H1 N1 4_676 0.82 1.96 2.774(3) 169
    C7 H7 O1 . 0.98 2.39 2.866(4) 109
