# Supplementary material for: 2-Ferrocenyl-6-methyl­pyridin-3-ol
Source: Acta Crystallogr Sect E Struct Rep Online. 2008 Nov 29;64(Pt 12):m1633. doi: 10.1107/S1600536808039597 (PMC2960045; doi:10.1107/S1600536808039597)
Supplement: Supplementary file 2 [file e-64-m1633-Isup2.hkl]

# 
# h,k,l, Fc-squared, Fo-squared, sigma(Fo-squared) and status flag 
# 
data_I
_shelx_title ' A in P2(1)/n' 
_shelx_refln_list_code          4 
_shelx_F_calc_maximum      201.94 
_exptl_crystal_F_000       608.00 
_reflns_d_resolution_high  0.8255 
 
loop_ 
 _symmetry_equiv_pos_as_xyz 
 'x, y, z' 
 '-x+1/2, y+1/2, -z+1/2' 
 '-x, -y, -z' 
 'x-1/2, -y-1/2, z-1/2' 
 
_cell_length_a    10.4370 
_cell_length_b    12.7196 
_cell_length_c    10.5424 
_cell_angle_alpha  90.000 
_cell_angle_beta  111.033 
_cell_angle_gamma  90.000 
 
_shelx_F_squared_multiplier     1.000 
 
loop_ 
 _refln_index_h 
 _refln_index_k 
 _refln_index_l 
 _refln_F_squared_calc 
 _refln_F_squared_meas 
 _refln_F_squared_sigma 
 _refln_observed_status 
   2   0   0      917.89      754.91     13.99 o 
   4   0   0     9279.66     9249.26    112.55 o 
   6   0   0      746.08      698.83     20.88 o 
   8   0   0        9.48       11.25      4.96 o 
  10   0   0      230.61      221.55     15.88 o 
   1   1   0     7936.61     8362.90     94.89 o 
   2   1   0       90.91       88.15      2.36 o 
   3   1   0      885.95      901.41     11.42 o 
   4   1   0     2629.73     2728.54     22.41 o 
   5   1   0      192.74      157.05      4.45 o 
   6   1   0      320.67      349.44      6.84 o 
   7   1   0     1179.61     1147.64     21.04 o 
   8   1   0        0.08        3.06      2.59 o 
   9   1   0      188.68      163.85      9.43 o 
  10   1   0       26.62       36.65      6.35 o 
  11   1   0       36.00       64.80      7.68 o 
   0   2   0     1963.81     1989.81     17.80 o 
   1   2   0      125.72       90.04      1.82 o 
   2   2   0     4858.28     5373.90     36.93 o 
   3   2   0     2089.09     2062.82     17.78 o 
   4   2   0      583.29      525.19      7.93 o 
   5   2   0      290.58      298.00     10.10 o 
   6   2   0     1402.43     1342.37     15.70 o 
   7   2   0      262.51      264.85      9.90 o 
   8   2   0      177.31      186.28      9.05 o 
   9   2   0      125.05      148.54      8.88 o 
  10   2   0      290.75      306.76     13.17 o 
  11   2   0       94.59       63.94      7.77 o 
   1   3   0     1450.58     1692.93      9.85 o 
   2   3   0      706.70      851.72      7.75 o 
   3   3   0      768.49      691.28      8.81 o 
   4   3   0      918.96     1004.59     12.17 o 
   5   3   0      593.29      626.55      9.90 o 
   6   3   0      807.67      799.94     12.08 o 
   7   3   0     1260.60     1164.60     29.49 o 
   8   3   0        1.66       -4.11      2.74 o 
   9   3   0       45.69       40.33      5.81 o 
  10   3   0       33.11       53.74      6.90 o 
  11   3   0       89.54      134.86     13.91 o 
   0   4   0     2729.06     2617.32     20.44 o 
   1   4   0      413.13      450.29      4.48 o 
   2   4   0      426.08      429.66      4.97 o 
   3   4   0       15.19       14.95      2.26 o 
   4   4   0     2241.05     2131.15     28.56 o 
   5   4   0     1449.94     1534.56     17.38 o 
   6   4   0      748.63      682.25     11.48 o 
   7   4   0      123.86      113.52      5.30 o 
   8   4   0      484.38      479.62     19.67 o 
   9   4   0      107.07      144.72      9.23 o 
  10   4   0      284.22      266.79     12.55 o 
  11   4   0        1.42        4.59      4.57 o 
   1   5   0      756.08      705.11      6.34 o 
   2   5   0      433.44      401.32      5.17 o 
   3   5   0     1168.25     1196.31     13.88 o 
   4   5   0     1903.64     1929.65     21.73 o 
   5   5   0      396.68      399.63     11.29 o 
   6   5   0      121.71      124.59      5.32 o 
   7   5   0      365.52      350.65      8.95 o 
   8   5   0       16.22       27.61      4.92 o 
   9   5   0        5.54        2.72      3.54 o 
  10   5   0       33.52       47.11      6.94 o 
  11   5   0       68.03       71.36      8.44 o 
   0   6   0     2087.52     2160.37     19.60 o 
   1   6   0     1020.17      994.80      8.36 o 
   2   6   0      173.51      207.64      4.02 o 
   3   6   0      119.55      101.11      3.08 o 
   4   6   0     2374.79     2224.63     17.63 o 
   5   6   0      841.22      872.61     13.25 o 
   6   6   0        9.55        7.38      2.28 o 
   7   6   0       94.37       90.96      5.23 o 
   8   6   0       54.20       72.06      6.69 o 
   9   6   0       22.86       26.87      5.35 o 
  10   6   0       58.52       45.83     10.20 o 
   1   7   0       65.33       84.36      2.67 o 
   2   7   0     2956.18     2869.41     19.73 o 
   3   7   0     1157.81     1189.55     11.30 o 
   4   7   0     1458.37     1420.34     13.31 o 
   5   7   0      176.41      186.66      5.77 o 
   6   7   0      815.20      877.67     14.49 o 
   7   7   0      225.19      205.45      7.46 o 
   8   7   0       60.00       55.39      9.43 o 
   9   7   0        1.36        2.30      5.08 o 
  10   7   0        7.12       18.02      8.43 o 
   0   8   0     1683.55     1833.51     24.32 o 
   1   8   0      852.80      873.02      8.75 o 
   2   8   0      154.03      152.78      4.05 o 
   3   8   0      223.75      234.49      6.26 o 
   4   8   0      175.11      173.59      4.56 o 
   5   8   0      979.65      972.40     15.43 o 
   6   8   0      897.61      918.46     15.61 o 
   7   8   0       14.10       11.98      3.96 o 
   8   8   0        6.84       14.71      6.69 o 
   9   8   0      128.06      189.06     16.41 o 
  10   8   0      120.62      103.44     14.23 o 
   1   9   0      302.90      346.34      5.63 o 
   2   9   0      597.35      592.95     11.11 o 
   3   9   0      255.84      265.82      6.50 o 
   4   9   0       22.68       24.48      2.81 o 
   5   9   0       94.50      109.53      5.78 o 
   6   9   0       42.96       50.94      4.59 o 
   7   9   0       27.10       22.88      5.36 o 
   8   9   0      180.66      190.31      8.26 o 
   9   9   0        1.54        8.65      4.48 o 
   0  10   0       29.23       27.59      4.19 o 
   1  10   0      435.80      447.84      7.68 o 
   2  10   0      133.42      141.67      5.16 o 
   3  10   0      110.69      111.73      4.76 o 
   4  10   0      107.87      106.97      5.71 o 
   5  10   0      388.86      407.33     13.85 o 
   6  10   0        0.43        1.56      2.54 o 
   7  10   0        4.55        0.21      2.70 o 
   8  10   0        3.41        6.77      3.25 o 
   1  11   0       11.24        6.79      2.24 o 
   2  11   0      650.23      659.91     13.21 o 
   3  11   0        5.78        5.44      2.52 o 
   4  11   0       58.42       60.32      4.94 o 
   5  11   0       48.31       42.94      5.07 o 
   6  11   0      152.87      196.76      9.53 o 
   7  11   0       89.01       77.12      6.17 o 
   8  11   0      122.69      129.11      9.73 o 
   0  12   0       42.31       44.85     11.71 o 
   1  12   0      306.58      301.23      8.21 o 
   2  12   0        1.28        4.79      2.85 o 
   3  12   0      156.25      174.95      7.50 o 
   4  12   0        2.23       10.54      4.13 o 
   5  12   0       74.25       76.14      7.48 o 
   6  12   0       16.69        8.51      6.65 o 
   7  12   0        1.55        1.35      3.91 o 
   1  13   0       19.63       11.18      4.43 o 
   2  13   0      396.33      408.91     11.52 o 
   3  13   0       13.13       11.96      3.57 o 
   4  13   0       60.72       55.67     11.00 o 
   5  13   0        0.11       -7.14      4.76 o 
   6  13   0      115.70       96.83     13.06 o 
   0  14   0       18.97       13.31      4.84 o 
   1  14   0      118.90      123.25     12.48 o 
   2  14   0        0.96       -0.14      5.00 o 
   3  14   0       25.25       40.31      9.43 o 
   4  14   0       21.17       11.61      7.54 o 
   1  15   0        1.57       -2.02      3.28 o 
   2  15   0       80.64       82.28     12.15 o 
 -11   0   1        9.48       -0.56      4.72 o 
  -9   0   1      164.40      206.63     14.15 o 
  -7   0   1      222.47      210.63     12.25 o 
  -5   0   1     4913.68     5105.10     44.59 o 
  -3   0   1       16.08       13.98      2.44 o 
  -1   0   1     2795.34     3203.00     38.82 o 
   1   0   1    40779.12    40307.88    450.68 o 
   3   0   1     2635.14     3033.62     27.55 o 
   5   0   1     9231.89     9596.58     78.39 o 
   7   0   1      276.72      244.57     13.54 o 
   9   0   1       74.76       98.04     11.25 o 
  11   0   1        5.50        7.30      5.97 o 
 -12   1   1        7.74        2.95      4.65 o 
 -11   1   1       36.13       46.30     10.66 o 
 -10   1   1        9.44       34.55      5.81 o 
  -9   1   1       10.49       10.64      3.68 o 
  -8   1   1      259.35      263.67     10.40 o 
  -7   1   1      120.20      140.66      7.37 o 
  -6   1   1     3956.57     3851.05     31.67 o 
  -5   1   1       17.89       22.33      1.98 o 
  -4   1   1      328.06      398.06      6.37 o 
  -3   1   1      447.21      507.66      6.69 o 
  -2   1   1    17380.20    19265.99    124.36 o 
  -1   1   1     2979.19     3170.25     37.33 o 
   0   1   1      652.96      760.85      6.82 o 
   1   1   1      781.63      822.28      7.60 o 
   2   1   1     4196.52     4293.18     30.32 o 
   3   1   1       22.59       26.25      2.16 o 
   4   1   1     1981.75     2089.10     25.76 o 
   5   1   1      104.16      122.02      4.07 o 
   6   1   1      595.01      519.03     12.93 o 
   7   1   1       98.08       96.55      6.71 o 
   8   1   1      608.55      583.51     15.86 o 
   9   1   1       39.74       27.27      7.24 o 
  10   1   1        0.47        4.41      3.93 o 
  11   1   1      131.27      125.00     10.08 o 
 -12   2   1       10.31       15.94      5.62 o 
 -11   2   1       11.08        9.84      4.56 o 
 -10   2   1       81.92       92.18      8.11 o 
  -9   2   1      504.94      549.63     16.15 o 
  -8   2   1       34.38       43.20      5.17 o 
  -7   2   1       61.86       59.38      7.24 o 
  -6   2   1      249.57      254.32      6.24 o 
  -5   2   1     2509.25     2385.39     21.90 o 
  -4   2   1      481.27      462.77      7.39 o 
  -3   2   1       88.30      125.23      2.61 o 
  -2   2   1    10245.71    10898.08     60.15 o 
  -1   2   1    13794.99    14813.02     82.46 o 
   0   2   1      773.43      773.97      6.63 o 
   1   2   1     6178.59     6683.44     43.74 o 
   2   2   1     1722.05     1825.23     12.86 o 
   3   2   1     1479.44     1482.23     14.35 o 
   4   2   1      108.90      144.75      4.28 o 
   5   2   1     2059.80     1808.22     18.53 o 
   6   2   1        2.88        1.22      1.67 o 
   7   2   1       62.28       63.08      5.65 o 
   8   2   1       90.77       91.81      7.12 o 
   9   2   1      240.96      254.69     11.43 o 
  10   2   1       68.21       85.99      8.12 o 
  11   2   1       84.32       70.19      8.32 o 
 -11   3   1      221.00      230.11     12.11 o 
 -10   3   1      156.54      179.84     10.40 o 
  -9   3   1       25.74       21.37      4.80 o 
  -8   3   1      525.76      501.53     16.77 o 
  -7   3   1      124.20      138.40      5.40 o 
  -6   3   1     1348.09     1283.95     15.84 o 
  -5   3   1      235.06      221.52      9.61 o 
  -4   3   1        6.77       10.34      1.18 o 
  -3   3   1     3300.47     3453.88     22.62 o 
  -2   3   1     2731.69     3275.98     36.31 o 
  -1   3   1    15028.33    16475.33    129.62 o 
   0   3   1     5217.19     5435.32     28.41 o 
   1   3   1     3862.03     4030.91     25.03 o 
   2   3   1       11.86       16.18      2.05 o 
   3   3   1     1275.63     1295.06     10.83 o 
   4   3   1     1564.24     1561.74     16.39 o 
   5   3   1       35.20       36.46      3.61 o 
   6   3   1      793.47      821.29     12.53 o 
   7   3   1       47.25       52.21      5.31 o 
   8   3   1      345.82      347.63     22.63 o 
   9   3   1        2.73        4.60      3.43 o 
  10   3   1       23.58        8.68      4.40 o 
  11   3   1        4.25       11.99      5.06 o 
 -11   4   1       44.50       27.04      6.34 o 
 -10   4   1       79.46       92.00     12.52 o 
  -9   4   1      353.43      313.73     19.35 o 
  -8   4   1       26.17       26.17      5.99 o 
  -7   4   1      777.84      842.37     16.18 o 
  -6   4   1      235.55      241.05      8.00 o 
  -5   4   1     4312.32     4185.91     34.86 o 
  -4   4   1      639.32      575.08      7.17 o 
  -3   4   1     1947.22     2059.59     15.85 o 
  -2   4   1     1918.96     2076.34     12.57 o 
  -1   4   1     4734.56     4831.94     24.08 o 
   0   4   1     1269.25     1213.58      9.29 o 
   1   4   1     1588.29     1613.23     11.16 o 
   2   4   1        5.77        3.18      0.86 o 
   3   4   1      174.73      192.06      4.19 o 
   4   4   1      408.67      360.75      5.72 o 
   5   4   1     2089.48     2089.77     21.77 o 
   6   4   1       16.73       13.92      2.55 o 
   7   4   1        3.37       -2.88      2.38 o 
   8   4   1       31.08       28.75      4.94 o 
   9   4   1      426.45      443.67     15.16 o 
  10   4   1      123.96      136.74     15.20 o 
  11   4   1       57.92       34.72      6.57 o 
 -11   5   1       28.88       35.56      6.83 o 
 -10   5   1      169.96      166.61     10.51 o 
  -9   5   1       13.73        8.37      6.31 o 
  -8   5   1        9.74        5.97      3.45 o 
  -7   5   1       12.62       17.66      2.93 o 
  -6   5   1     2114.47     1985.23     25.50 o 
  -5   5   1        0.75        2.16      1.34 o 
  -4   5   1       90.16       92.30      3.29 o 
  -3   5   1     2234.54     2178.82     15.27 o 
  -2   5   1     1975.31     2023.70     14.00 o 
  -1   5   1       10.29        7.35      1.67 o 
   0   5   1        0.50        2.08      0.76 o 
   1   5   1      553.67      574.52      7.11 o 
   2   5   1      906.81      908.61      9.12 o 
   3   5   1     1168.57     1230.48     12.18 o 
   4   5   1      307.60      293.82      5.32 o 
   5   5   1       91.32      103.00      4.62 o 
   6   5   1      197.63      205.39      6.63 o 
   7   5   1       78.52       97.95     12.52 o 
   8   5   1      312.47      275.68     18.12 o 
   9   5   1        1.30       -0.67      3.33 o 
  10   5   1        2.49       -0.64      5.28 o 
 -11   6   1       17.00        9.60      7.20 o 
 -10   6   1       33.36       38.37      6.49 o 
  -9   6   1      334.28      292.49     21.91 o 
  -8   6   1      235.49      258.93     11.77 o 
  -7   6   1      568.54      587.09     11.94 o 
  -6   6   1      696.11      674.78     12.18 o 
  -5   6   1      286.74      259.41      5.64 o 
  -4   6   1     1789.89     1759.46     14.22 o 
  -3   6   1      667.31      573.67      7.00 o 
  -2   6   1      230.95      264.54      4.17 o 
  -1   6   1      523.75      465.44      5.38 o 
   0   6   1     1793.74     1685.42     14.43 o 
   1   6   1     2727.15     2763.19     18.22 o 
   2   6   1      422.36      414.36      5.65 o 
   3   6   1      143.95      133.01      3.49 o 
   4   6   1      291.19      294.30      5.21 o 
   5   6   1      340.68      347.40      8.23 o 
   6   6   1      584.94      584.74     11.45 o 
   7   6   1       15.70       11.52      2.82 o 
   8   6   1        0.29       -4.47      4.47 o 
   9   6   1      333.10      376.63     21.61 o 
  10   6   1       71.62      106.14     14.15 o 
 -10   7   1        9.99       19.31      7.46 o 
  -9   7   1        3.67        4.89      4.78 o 
  -8   7   1      229.22      198.17      8.39 o 
  -7   7   1      365.11      358.78      9.62 o 
  -6   7   1       34.37       30.81      3.48 o 
  -5   7   1      238.81      250.11     10.93 o 
  -4   7   1       87.71       85.90      3.78 o 
  -3   7   1     1359.56     1322.38     14.14 o 
  -2   7   1     2626.26     2708.56     17.38 o 
  -1   7   1     3473.22     3515.10     20.81 o 
   0   7   1        1.57       -0.27      0.95 o 
   1   7   1      766.52      747.88      7.40 o 
   2   7   1     1583.21     1613.89     13.32 o 
   3   7   1      852.24      810.72      9.41 o 
   4   7   1      170.01      158.33      4.93 o 
   5   7   1      496.97      474.66     10.45 o 
   6   7   1       79.94       82.08      6.40 o 
   7   7   1      232.56      245.98     10.34 o 
   8   7   1      118.05      110.73     12.86 o 
   9   7   1       54.31       46.72     10.16 o 
  10   7   1       40.80       32.61      9.96 o 
 -10   8   1       35.74       52.24     10.92 o 
  -9   8   1       17.39        8.87      6.53 o 
  -8   8   1       16.07       16.04      4.31 o 
  -7   8   1        9.75        8.97      2.40 o 
  -6   8   1       86.44       84.25      4.29 o 
  -5   8   1      483.67      455.43     12.08 o 
  -4   8   1      895.99      884.32     10.20 o 
  -3   8   1      388.34      366.88      6.22 o 
  -2   8   1      209.53      233.42      4.49 o 
  -1   8   1      256.40      297.30      4.94 o 
   0   8   1     3012.50     2946.06     18.83 o 
   1   8   1     1386.70     1454.65     11.76 o 
   2   8   1       76.78       63.72      3.46 o 
   3   8   1        1.17        1.23      1.61 o 
   4   8   1     1326.28     1324.79     18.25 o 
   5   8   1       36.82       31.90      3.80 o 
   6   8   1      212.28      210.33      7.75 o 
   7   8   1       44.51       38.83      4.89 o 
   8   8   1       28.55       30.88      8.34 o 
   9   8   1       11.51       13.67      6.93 o 
  -9   9   1        0.16       -0.44      5.28 o 
  -8   9   1       55.40       48.66      5.03 o 
  -7   9   1      203.23      239.08     14.69 o 
  -6   9   1       24.64       18.33      3.30 o 
  -5   9   1       87.75       88.68      5.16 o 
  -4   9   1        4.09        4.31      1.70 o 
  -3   9   1      808.53      780.07      9.68 o 
  -2   9   1       22.69       20.97      1.98 o 
  -1   9   1      442.42      417.16      6.20 o 
   0   9   1       51.64       67.98      3.27 o 
   1   9   1      162.36      181.00      4.83 o 
   2   9   1      185.47      187.59      5.60 o 
   3   9   1     1282.21     1215.71     14.81 o 
   4   9   1      329.28      297.97      8.68 o 
   5   9   1      318.87      314.80      9.29 o 
   6   9   1       21.01       18.41      3.67 o 
   7   9   1      259.20      268.86      9.40 o 
   8   9   1       54.34       51.62      9.23 o 
   9   9   1        0.80        5.31      4.33 o 
  -9  10   1        3.41        4.23      6.37 o 
  -8  10   1      207.23      257.77     12.21 o 
  -7  10   1       45.95       39.55      5.79 o 
  -6  10   1       17.06       19.11      3.49 o 
  -5  10   1        5.89        0.36      2.59 o 
  -4  10   1      427.40      448.67     10.51 o 
  -3  10   1        8.05        4.36      2.36 o 
  -2  10   1       25.38       23.77      2.52 o 
  -1  10   1      339.17      385.11      7.15 o 
   0  10   1       88.96       99.44      5.99 o 
   1  10   1       41.35       49.54      3.20 o 
   2  10   1       31.83       30.03      3.16 o 
   3  10   1      107.10      102.86      4.83 o 
   4  10   1        8.16        7.89      2.75 o 
   5  10   1       72.64       58.68      5.06 o 
   6  10   1      557.90      554.76     13.31 o 
   7  10   1       14.75        7.30      3.26 o 
   8  10   1        0.69        6.58      4.21 o 
  -8  11   1        0.17        4.41      4.18 o 
  -7  11   1      336.72      365.80     14.11 o 
  -6  11   1       48.56       31.24      7.94 o 
  -5  11   1       53.13       64.94     10.12 o 
  -4  11   1        0.71        1.96      2.51 o 
  -3  11   1      272.45      260.74      8.31 o 
  -2  11   1        5.02        7.19      2.30 o 
  -1  11   1      636.12      691.78     12.31 o 
   0  11   1       20.81       29.63      5.20 o 
   1  11   1        6.32        3.06      2.01 o 
   2  11   1        9.86       15.44      2.75 o 
   3  11   1      307.63      304.00      7.88 o 
   4  11   1       10.34       10.91      3.05 o 
   5  11   1       16.83       15.20      3.61 o 
   6  11   1       20.22       16.61      3.86 o 
   7  11   1      109.08      117.58      9.15 o 
  -7  12   1        8.47       15.00      7.54 o 
  -6  12   1       38.42       37.29      9.11 o 
  -5  12   1        0.04       -0.52      5.32 o 
  -4  12   1      295.71      302.74     18.38 o 
  -3  12   1        0.38        0.96      2.97 o 
  -2  12   1       13.09        9.22      3.86 o 
  -1  12   1        0.11       -0.18      2.09 o 
   0  12   1      450.54      439.02      9.78 o 
   1  12   1        2.96        5.90      3.81 o 
   2  12   1      265.56      261.35      8.98 o 
   3  12   1       13.94        9.34      3.09 o 
   4  12   1      610.70      637.36     14.30 o 
   5  12   1       34.52       32.85      4.63 o 
   6  12   1       28.88       29.10      4.63 o 
  -6  13   1        2.20        1.25      5.72 o 
  -5  13   1       68.11       94.65     13.34 o 
  -4  13   1        0.15       -6.37      4.92 o 
  -3  13   1      323.29      294.99     17.43 o 
  -2  13   1        6.63        6.03      3.27 o 
  -1  13   1      184.11      200.54      8.57 o 
   0  13   1        9.31        4.32      3.06 o 
   1  13   1       23.19       14.04      3.72 o 
   2  13   1       27.60       23.86      4.67 o 
   3  13   1      279.06      276.91     30.13 o 
   4  13   1        4.97       10.23      5.48 o 
   5  13   1        0.06        0.38      5.40 o 
  -5  14   1        0.18        2.62      6.17 o 
  -4  14   1      162.48      153.46     15.88 o 
  -3  14   1       16.30       13.53      4.80 o 
  -2  14   1        1.65       -1.09      3.70 o 
  -1  14   1        5.08        6.39      3.36 o 
   0  14   1      167.10      183.83     10.74 o 
   1  14   1       29.70       26.37      5.50 o 
   2  14   1       65.63       60.45      6.61 o 
   3  14   1        1.62       -0.64      3.89 o 
   4  14   1       45.53       38.40      8.02 o 
  -2  15   1       11.61        9.31      4.35 o 
  -1  15   1       39.78       38.05      5.46 o 
   0  15   1        2.10        2.20      3.30 o 
   1  15   1       12.93       10.42      3.98 o 
   2  15   1       56.55       60.53      7.80 o 
 -12   0   2       56.58       89.29     13.02 o 
 -10   0   2      106.18      102.51     11.81 o 
  -8   0   2      288.45      273.39     15.00 o 
  -6   0   2      230.58      261.59     13.38 o 
  -4   0   2     1992.90     1941.19     20.69 o 
  -2   0   2     1224.67     1324.92     14.56 o 
   0   0   2    24862.04    24864.35    195.73 o 
   2   0   2     2064.13     2117.14     21.07 o 
   4   0   2      991.01      943.96     13.06 o 
   6   0   2     1483.96     1467.28     33.46 o 
   8   0   2       73.25       75.58      9.35 o 
  10   0   2       15.72       35.23      8.59 o 
 -12   1   2       17.35       15.90      7.60 o 
 -11   1   2      210.91      241.88     12.20 o 
 -10   1   2       59.86       60.58      6.89 o 
  -9   1   2        4.87        3.97      4.70 o 
  -8   1   2       33.32       33.33      4.84 o 
  -7   1   2      790.50      777.17     16.63 o 
  -6   1   2      127.87      138.41      5.24 o 
  -5   1   2     1300.48     1266.23     18.52 o 
  -4   1   2      790.98      766.87      7.84 o 
  -3   1   2       37.49       47.42      3.84 o 
  -2   1   2     1099.71     1249.62      8.78 o 
  -1   1   2    29022.98    28734.40    297.12 o 
   0   1   2      163.36      183.98      2.59 o 
   1   1   2        0.15        4.38      0.90 o 
   2   1   2      904.77      954.51      9.30 o 
   3   1   2     6424.07     6561.27     39.12 o 
   4   1   2        3.99       14.41      1.83 o 
   5   1   2      662.19      633.83      9.75 o 
   6   1   2      112.00      130.61      7.08 o 
   7   1   2      276.40      278.30     10.54 o 
   8   1   2        1.74        3.62      3.61 o 
   9   1   2      281.10      288.31     12.35 o 
  10   1   2       52.11       34.81      6.24 o 
 -12   2   2       20.30       24.05      5.99 o 
 -11   2   2        0.57        8.00      4.32 o 
 -10   2   2      243.32      225.55     11.30 o 
  -9   2   2      220.85      235.39     10.70 o 
  -8   2   2      413.34      433.76     13.27 o 
  -7   2   2        5.45        9.95      2.14 o 
  -6   2   2      340.08      402.68      8.01 o 
  -5   2   2       84.65       85.45      2.71 o 
  -4   2   2     5263.60     5459.79     33.82 o 
  -3   2   2       39.90       36.04      2.40 o 
  -2   2   2     2022.76     2332.92     14.41 o 
  -1   2   2      754.39      937.02      8.32 o 
   0   2   2     7590.14     8053.48     51.93 o 
   1   2   2      565.51      558.82      5.80 o 
   2   2   2      960.65      955.43      8.68 o 
   3   2   2        1.94        4.54      1.18 o 
   4   2   2     1150.81     1143.72     10.58 o 
   5   2   2      149.62      144.91      4.91 o 
   6   2   2     1294.75     1214.60     31.58 o 
   7   2   2       10.78       14.45      3.71 o 
   8   2   2        6.06        6.13      3.14 o 
   9   2   2      121.94      113.63     13.48 o 
  10   2   2      402.71      401.70     18.78 o 
 -12   3   2       35.55       30.92      7.42 o 
 -11   3   2      255.36      265.93     24.27 o 
 -10   3   2        5.84       17.87      4.93 o 
  -9   3   2      199.65      235.32     11.83 o 
  -8   3   2      365.92      345.22     11.91 o 
  -7   3   2     2042.05     1936.15     21.63 o 
  -6   3   2     1493.02     1501.19     17.63 o 
  -5   3   2     2714.49     2695.34     20.20 o 
  -4   3   2      190.24      245.79      4.48 o 
  -3   3   2     3965.62     3950.70     27.29 o 
  -2   3   2      778.07      860.04      6.43 o 
  -1   3   2       70.18       29.39      1.74 o 
   0   3   2      203.28      217.69      3.98 o 
   1   3   2      540.35      541.09      6.57 o 
   2   3   2      844.00     1049.93      9.54 o 
   3   3   2      565.76      457.52      6.08 o 
   4   3   2      675.98      746.76      8.35 o 
   5   3   2      321.71      359.72      7.84 o 
   6   3   2      143.09      153.31      5.61 o 
   7   3   2      550.49      522.10     14.46 o 
   8   3   2       66.53       70.31      6.95 o 
   9   3   2      232.95      216.19     11.02 o 
  10   3   2        3.47        3.93      4.09 o 
 -11   4   2        0.41        0.19      6.67 o 
 -10   4   2       56.10       34.62      5.91 o 
  -9   4   2        0.43        3.50      3.35 o 
  -8   4   2      340.62      323.81     11.71 o 
  -7   4   2      542.65      550.02     10.88 o 
  -6   4   2        1.65        3.75      3.02 o 
  -5   4   2     1356.18     1308.31     12.58 o 
  -4   4   2      265.10      202.01      4.38 o 
  -3   4   2     1012.85     1020.26     10.17 o 
  -2   4   2     5244.48     5521.23     27.50 o 
  -1   4   2      339.58      290.01      3.63 o 
   0   4   2     2818.56     2756.91     19.86 o 
   1   4   2      876.15      845.16      9.13 o 
   2   4   2     1365.67     1339.44     10.57 o 
   3   4   2      142.07      140.94      3.53 o 
   4   4   2      233.59      218.11      5.40 o 
   5   4   2      189.64      195.54      6.06 o 
   6   4   2      239.61      223.05      6.91 o 
   7   4   2        4.54        2.71      3.10 o 
   8   4   2       56.10       48.10      5.91 o 
   9   4   2       25.33       39.05      9.45 o 
  10   4   2       77.91      115.53     14.27 o 
 -11   5   2      132.88      127.35     10.09 o 
 -10   5   2      145.00      178.72     12.70 o 
  -9   5   2        0.38        0.28      3.04 o 
  -8   5   2      719.03      683.48     13.18 o 
  -7   5   2      366.53      314.24      8.53 o 
  -6   5   2      450.72      482.33      9.98 o 
  -5   5   2     2838.98     2724.14     21.55 o 
  -4   5   2     1360.63     1423.97     16.27 o 
  -3   5   2        3.19        3.97      1.00 o 
  -2   5   2      784.85      779.80      6.90 o 
  -1   5   2     3625.94     3732.89     20.23 o 
   0   5   2      552.11      535.01      7.41 o 
   1   5   2       48.74       71.21      2.96 o 
   2   5   2     1642.79     1676.68     15.00 o 
   3   5   2     3239.52     3259.52     24.37 o 
   4   5   2      744.88      761.17     13.07 o 
   5   5   2        4.75        0.77      2.05 o 
   6   5   2       42.01       34.75      3.53 o 
   7   5   2      551.46      571.20     15.30 o 
   8   5   2      205.46      249.97     17.21 o 
   9   5   2       64.85       67.76     11.41 o 
  10   5   2        3.37       -4.35      5.00 o 
 -11   6   2        3.41        0.53      4.02 o 
 -10   6   2       34.49       21.84      5.28 o 
  -9   6   2       88.21       86.62      7.52 o 
  -8   6   2      150.64      135.01      6.50 o 
  -7   6   2      159.55      171.70      6.74 o 
  -6   6   2      207.32      186.74      6.62 o 
  -5   6   2     1035.59     1010.81     11.85 o 
  -4   6   2     5763.88     5829.32     34.05 o 
  -3   6   2      463.51      426.84      5.57 o 
  -2   6   2     1077.11     1263.93     10.95 o 
  -1   6   2       21.02       25.42      1.74 o 
   0   6   2     2571.12     2643.84     30.08 o 
   1   6   2     1512.70     1454.13     14.25 o 
   2   6   2     1063.18     1135.90     12.48 o 
   3   6   2      320.64      344.13      5.47 o 
   4   6   2       97.60       88.95      3.22 o 
   5   6   2      554.39      606.54     14.68 o 
   6   6   2      273.81      276.86     10.36 o 
   7   6   2       57.06       71.11     10.16 o 
   8   6   2        7.93       11.97      6.17 o 
   9   6   2        1.80        4.19      5.48 o 
  10   6   2       93.10       83.28     13.22 o 
 -11   7   2       40.34       33.15      6.61 o 
 -10   7   2       20.10       22.91      5.35 o 
  -9   7   2        6.23        3.33      5.74 o 
  -8   7   2       80.98       67.23      5.07 o 
  -7   7   2      479.94      450.06     12.52 o 
  -6   7   2      620.42      651.81     12.45 o 
  -5   7   2      641.69      606.88      8.16 o 
  -4   7   2       23.36       30.91      2.24 o 
  -3   7   2      221.66      235.96      4.40 o 
  -2   7   2     2792.48     2840.07     18.00 o 
  -1   7   2      578.25      634.96      6.69 o 
   0   7   2      385.86      393.63      7.12 o 
   1   7   2        1.19        1.22      1.49 o 
   2   7   2     1453.19     1417.69     21.70 o 
   3   7   2       58.62       63.58      3.48 o 
   4   7   2      244.24      229.02      7.34 o 
   5   7   2      465.11      466.69     10.83 o 
   6   7   2       21.73       35.32      5.56 o 
   7   7   2        3.63        2.47      3.36 o 
   8   7   2        2.85        0.20      5.04 o 
   9   7   2      143.56      123.35     14.67 o 
 -10   8   2        1.39        4.07      5.97 o 
  -9   8   2      172.13      200.29     10.53 o 
  -8   8   2        0.47        1.52      2.50 o 
  -7   8   2      156.52      162.74      5.76 o 
  -6   8   2      164.28      138.57      5.18 o 
  -5   8   2      165.67      172.84      4.67 o 
  -4   8   2      126.76      116.53      4.53 o 
  -3   8   2      882.99      831.15      8.85 o 
  -2   8   2       27.84       19.66      1.79 o 
  -1   8   2      263.47      244.49      6.31 o 
   0   8   2      337.44      347.68      7.22 o 
   1   8   2      834.82      808.82     11.19 o 
   2   8   2      335.09      342.20      7.64 o 
   3   8   2        9.90        8.15      2.10 o 
   4   8   2        5.29        6.02      2.51 o 
   5   8   2     1049.97     1041.98     29.67 o 
   6   8   2       79.69       83.54      7.26 o 
   7   8   2      256.30      239.61     12.11 o 
   8   8   2       25.67       23.38      7.74 o 
   9   8   2      273.13      307.61     20.96 o 
 -10   9   2      101.36      127.83     14.51 o 
  -9   9   2        3.00        3.39      5.85 o 
  -8   9   2       32.08       34.59     11.33 o 
  -7   9   2      180.39      180.00      7.58 o 
  -6   9   2      226.10      257.56     12.11 o 
  -5   9   2        0.25        0.64      2.18 o 
  -4   9   2        9.47        8.52      2.22 o 
  -3   9   2       54.76       62.71      3.34 o 
  -2   9   2     1421.40     1377.63     13.77 o 
  -1   9   2       58.87       68.37      3.79 o 
   0   9   2      139.79      133.50      4.36 o 
   1   9   2       46.78       51.85      3.58 o 
   2   9   2      316.43      310.13      7.34 o 
   3   9   2      675.03      630.11     11.61 o 
   4   9   2      714.21      719.83     14.12 o 
   5   9   2        8.54        5.91      2.70 o 
   6   9   2       19.83       29.48      4.19 o 
   7   9   2       25.44       17.30      3.90 o 
   8   9   2      304.18      315.13     16.65 o 
  -9  10   2      279.80      320.03     26.59 o 
  -8  10   2        0.61        1.07      3.71 o 
  -7  10   2       74.45      101.22      8.02 o 
  -6  10   2       39.18       32.28      5.26 o 
  -5  10   2       99.51      112.99     11.61 o 
  -4  10   2        2.08        3.25      2.47 o 
  -3  10   2      373.81      389.47      8.61 o 
  -2  10   2        8.39        9.50      2.09 o 
  -1  10   2        9.87        7.48      1.92 o 
   0  10   2       49.77       54.97      3.26 o 
   1  10   2      520.79      520.48      9.88 o 
   2  10   2      277.90      287.79      7.43 o 
   3  10   2      264.23      272.53     12.08 o 
   4  10   2      340.20      304.58      9.50 o 
   5  10   2      155.45      150.11      7.71 o 
   6  10   2       18.71       14.73      3.63 o 
   7  10   2       12.75        6.95      3.63 o 
   8  10   2        1.55        1.34      3.80 o 
  -8  11   2       48.31       29.51      8.83 o 
  -7  11   2        3.80        3.75      5.93 o 
  -6  11   2      158.61      199.46     15.76 o 
  -5  11   2        6.49        9.15      5.80 o 
  -4  11   2       18.23       25.15      8.02 o 
  -3  11   2       34.15       33.80      4.10 o 
  -2  11   2      188.02      183.62      6.32 o 
  -1  11   2        0.71        0.20      2.00 o 
   0  11   2      455.37      459.27      9.63 o 
   1  11   2        1.65        3.16      1.99 o 
   2  11   2       75.66       70.37      4.42 o 
   3  11   2        6.61        1.05      3.54 o 
   4  11   2      236.42      233.91      8.86 o 
   5  11   2        4.75        5.65      3.09 o 
   6  11   2       25.62       32.17      4.83 o 
   7  11   2        3.66       -0.47      3.17 o 
  -7  12   2       31.75       40.39      9.92 o 
  -6  12   2        3.37        3.18      5.93 o 
  -5  12   2      125.92       92.51     12.17 o 
  -4  12   2        2.00        2.62      3.32 o 
  -3  12   2      436.33      455.02     12.18 o 
  -2  12   2        0.78        1.42      2.54 o 
  -1  12   2        0.92        1.37      2.71 o 
   0  12   2        0.02        0.87      2.30 o 
   1  12   2      430.85      422.86      9.72 o 
   2  12   2      131.70      121.19      6.07 o 
   3  12   2       77.53       61.84      5.65 o 
   4  12   2       38.09       28.51      6.05 o 
   5  12   2      309.38      331.48     11.03 o 
   6  12   2        0.07       -1.78      3.00 o 
  -6  13   2       85.44       70.10     12.13 o 
  -5  13   2        6.20        8.87      6.65 o 
  -4  13   2       15.63        8.83      6.53 o 
  -3  13   2        4.20        1.33      3.80 o 
  -2  13   2      825.48      842.41     17.19 o 
  -1  13   2        9.54       10.60      3.41 o 
   0  13   2      154.39      182.88      8.58 o 
   1  13   2        6.03        5.03      3.13 o 
   2  13   2      416.71      419.56     12.10 o 
   3  13   2        0.19        1.05      3.94 o 
   4  13   2       46.22       35.88      5.01 o 
   5  13   2        0.34        0.05      3.07 o 
  -5  14   2       82.32       52.97     11.37 o 
  -4  14   2        0.05       -0.85      6.21 o 
  -3  14   2      120.82      137.51      9.81 o 
  -2  14   2        5.66        4.28      3.42 o 
  -1  14   2       13.80       13.87      4.26 o 
   0  14   2        8.58        8.90      3.78 o 
   1  14   2       84.87       86.67      6.86 o 
   2  14   2        3.98        2.58      3.27 o 
   3  14   2       34.78       31.81      6.69 o 
  -2  15   2       41.63       55.58      6.20 o 
  -1  15   2        1.45       -0.77      3.19 o 
   0  15   2        0.19        1.56      3.34 o 
   1  15   2        4.35       12.19      4.22 o 
 -11   0   3       16.45        9.84      6.37 o 
  -9   0   3       41.58       47.85      8.26 o 
  -7   0   3      783.52      727.01     22.74 o 
  -5   0   3      846.99      826.36     13.03 o 
  -3   0   3     7043.82     6970.40     58.93 o 
  -1   0   3      124.88      124.80      4.52 o 
   1   0   3     2475.73     2094.26     24.29 o 
   3   0   3     1252.98     1212.26     16.83 o 
   5   0   3      583.67      588.34     19.27 o 
   7   0   3      533.16      488.41     20.12 o 
   9   0   3      319.87      309.99     18.54 o 
 -12   1   3       47.35       36.85      7.00 o 
 -11   1   3       72.45       63.51      7.60 o 
 -10   1   3      302.68      333.98     13.42 o 
  -9   1   3        3.40       -2.37      2.59 o 
  -8   1   3        1.21       -1.38      2.56 o 
  -7   1   3        2.82        4.23      1.77 o 
  -6   1   3     3918.14     3798.99     38.22 o 
  -5   1   3     1480.41     1496.59     13.50 o 
  -4   1   3       33.42       16.71      1.61 o 
  -3   1   3      269.00      246.29      4.37 o 
  -2   1   3     3534.34     3588.96     20.76 o 
  -1   1   3      438.81      446.38      4.87 o 
   0   1   3     2401.97     2438.30     15.15 o 
   1   1   3        4.29       -0.15      0.98 o 
   2   1   3     1958.58     1940.18     16.12 o 
   3   1   3        2.76        3.78      1.19 o 
   4   1   3     4639.87     4730.47     31.50 o 
   5   1   3        9.01        4.73      1.81 o 
   6   1   3        5.36        1.21      2.66 o 
   7   1   3        5.15        8.73      4.47 o 
   8   1   3      341.16      341.93     12.75 o 
   9   1   3       57.25       38.80      6.20 o 
  10   1   3       43.51       20.18      8.97 o 
 -12   2   3       23.53       22.69      5.98 o 
 -11   2   3      157.83      200.94     11.57 o 
 -10   2   3       42.84       42.93      6.20 o 
  -9   2   3      968.41      926.87     21.06 o 
  -8   2   3      455.06      477.83     18.36 o 
  -7   2   3      276.62      263.55      7.28 o 
  -6   2   3      368.31      376.71      6.28 o 
  -5   2   3     2421.21     2560.86     23.41 o 
  -4   2   3     1311.92     1369.83     16.12 o 
  -3   2   3     2082.96     1961.47     13.70 o 
  -2   2   3        2.03        7.21      1.11 o 
  -1   2   3        7.69       11.91      1.13 o 
   0   2   3      135.85      110.54      2.39 o 
   1   2   3     5775.34     5630.40     34.47 o 
   2   2   3       77.51       61.72      2.43 o 
   3   2   3      454.58      474.40      6.65 o 
   4   2   3        8.10        6.92      1.45 o 
   5   2   3      966.80      895.85     13.32 o 
   6   2   3       41.30       49.97      6.87 o 
   7   2   3      125.14      125.05      7.80 o 
   8   2   3       91.25       56.92      6.38 o 
   9   2   3       13.49       19.72      4.98 o 
  10   2   3       15.38       12.17      4.80 o 
 -12   3   3       67.01       64.91      8.34 o 
 -11   3   3       33.53       43.89      7.82 o 
 -10   3   3      497.39      504.00     22.80 o 
  -9   3   3       11.72        4.03      3.47 o 
  -8   3   3       42.10       38.81      5.11 o 
  -7   3   3      123.67      119.88      5.26 o 
  -6   3   3     2306.34     2303.01     19.21 o 
  -5   3   3       11.32       27.60      3.62 o 
  -4   3   3     1428.81     1409.36     13.00 o 
  -3   3   3      544.19      628.99      6.87 o 
  -2   3   3     1517.45     1392.88     10.79 o 
  -1   3   3      474.26      415.83      6.97 o 
   0   3   3     3237.82     3188.15     22.32 o 
   1   3   3        1.43        5.72      1.06 o 
   2   3   3     1713.96     1668.59     13.97 o 
   3   3   3        4.00        2.47      1.21 o 
   4   3   3     1748.34     1583.83     14.51 o 
   5   3   3        9.07       10.85      2.33 o 
   6   3   3        0.68        5.16      2.93 o 
   7   3   3      318.90      315.87     11.67 o 
   8   3   3      475.07      447.64     14.80 o 
   9   3   3        3.13       -0.83      6.03 o 
  10   3   3       65.27       49.42     10.84 o 
 -12   4   3       33.08       36.50     13.38 o 
 -11   4   3        0.60        1.37      3.95 o 
 -10   4   3      158.47      141.14     13.61 o 
  -9   4   3       15.54       16.20      4.41 o 
  -8   4   3       65.51       77.88      4.92 o 
  -7   4   3      264.89      245.90      7.49 o 
  -6   4   3       42.95       41.60      2.69 o 
  -5   4   3      634.46      598.99      8.37 o 
  -4   4   3       96.86      129.09      3.79 o 
  -3   4   3      153.75      133.18      2.67 o 
  -2   4   3     1483.58     1509.49     13.02 o 
  -1   4   3      117.59      127.45      3.67 o 
   0   4   3        8.88       10.96      1.49 o 
   1   4   3     2367.14     2413.12     19.32 o 
   2   4   3     3775.91     4071.10     32.04 o 
   3   4   3       10.21       17.35      2.05 o 
   4   4   3      227.13      223.94      5.03 o 
   5   4   3      519.95      500.92     10.02 o 
   6   4   3      420.96      442.92      9.96 o 
   7   4   3        5.55        3.78      3.21 o 
   8   4   3       26.63       22.33      7.50 o 
   9   4   3       51.69       51.15     10.40 o 
 -11   5   3       21.38       46.67     14.71 o 
 -10   5   3      143.79      157.35     13.65 o 
  -9   5   3      104.82      111.60     13.16 o 
  -8   5   3       67.69       50.96      4.38 o 
  -7   5   3      484.91      499.07     10.91 o 
  -6   5   3     1728.10     1639.10     17.07 o 
  -5   5   3     1904.08     1928.84     17.51 o 
  -4   5   3     2590.63     2608.71     22.60 o 
  -3   5   3     1597.79     1866.44     12.64 o 
  -2   5   3     3196.74     3076.76     17.70 o 
  -1   5   3     2866.94     2752.72     21.46 o 
   0   5   3     2887.80     3017.96     23.01 o 
   1   5   3      386.69      406.16     10.29 o 
   2   5   3      360.12      309.39      6.53 o 
   3   5   3      510.33      527.49      6.89 o 
   4   5   3      802.32      774.40     17.91 o 
   5   5   3       98.73       79.56      5.87 o 
   6   5   3       33.68       30.88      4.54 o 
   7   5   3       55.91       50.19      9.27 o 
   8   5   3      481.12      528.56     24.87 o 
   9   5   3      166.66      219.78     17.66 o 
 -11   6   3       16.89       21.38      5.75 o 
 -10   6   3       24.17       17.56      5.10 o 
  -9   6   3      244.46      226.23     11.25 o 
  -8   6   3      200.54      213.43      7.86 o 
  -7   6   3       88.33       84.02      5.16 o 
  -6   6   3      127.16      136.06      5.84 o 
  -5   6   3       37.44       34.89      2.78 o 
  -4   6   3     1656.01     1695.02     14.64 o 
  -3   6   3     3663.36     3895.57     22.43 o 
  -2   6   3      211.11      228.71      3.95 o 
  -1   6   3       76.85       69.76      4.42 o 
   0   6   3     2707.28     2659.43     21.88 o 
   1   6   3     2706.82     2711.49     22.37 o 
   2   6   3       33.50       48.36      3.04 o 
   3   6   3      618.06      584.87      9.17 o 
   4   6   3        0.44        6.01      2.25 o 
   5   6   3       34.83       50.61      7.64 o 
   6   6   3      126.60      141.07     10.34 o 
   7   6   3      245.26      245.33     17.01 o 
   8   6   3       27.86       23.90      7.90 o 
   9   6   3        1.46        5.97      6.49 o 
 -11   7   3       32.33       43.21      6.93 o 
 -10   7   3       67.20       69.03      7.69 o 
  -9   7   3        3.84        7.60      3.98 o 
  -8   7   3      273.86      252.71      8.61 o 
  -7   7   3        0.77        1.85      2.30 o 
  -6   7   3      984.00      935.02     25.21 o 
  -5   7   3       50.96       50.49      3.31 o 
  -4   7   3       14.23       21.47      2.67 o 
  -3   7   3        6.02       10.15      1.45 o 
  -2   7   3      447.39      479.82      6.90 o 
  -1   7   3     2214.30     2137.95     29.08 o 
   0   7   3      620.54      661.96      9.89 o 
   1   7   3        5.21        7.39      1.85 o 
   2   7   3       73.15       62.67      3.54 o 
   3   7   3      973.42      937.90     15.40 o 
   4   7   3      268.51      269.74      8.32 o 
   5   7   3      200.27      187.50     10.22 o 
   6   7   3       44.44       46.73      5.85 o 
   7   7   3      341.48      374.49     20.92 o 
   8   7   3        0.46       -1.05      5.20 o 
   9   7   3        0.47       -7.62      5.28 o 
 -10   8   3        0.65        1.39      3.69 o 
  -9   8   3       17.92       10.31      3.48 o 
  -8   8   3      334.22      364.16     10.59 o 
  -7   8   3        6.62        1.08      2.43 o 
  -6   8   3      260.58      245.63      8.53 o 
  -5   8   3       66.50       73.60      3.97 o 
  -4   8   3      817.81      807.63     13.13 o 
  -3   8   3       20.07       10.89      2.24 o 
  -2   8   3      543.83      533.95      9.50 o 
  -1   8   3      115.97      111.24      4.59 o 
   0   8   3      293.82      266.39      6.67 o 
   1   8   3      244.55      253.61      6.51 o 
   2   8   3      808.71      820.89     15.59 o 
   3   8   3       81.65       71.10      4.02 o 
   4   8   3      149.98      147.48      6.65 o 
   5   8   3       42.71       60.56      9.60 o 
   6   8   3      586.84      636.83     15.38 o 
   7   8   3        5.57        5.93      4.08 o 
   8   8   3        6.63        0.21      5.06 o 
 -10   9   3        0.12       -6.81      5.97 o 
  -9   9   3       46.87       67.21      5.85 o 
  -8   9   3       15.25        3.25      2.99 o 
  -7   9   3       16.14       19.34      3.59 o 
  -6   9   3       49.87       49.81      4.44 o 
  -5   9   3      455.14      485.84     11.11 o 
  -4   9   3       23.92       21.49      2.97 o 
  -3   9   3      444.15      408.02     13.43 o 
  -2   9   3      170.30      188.20      6.77 o 
  -1   9   3      739.34      692.41     11.17 o 
   0   9   3       84.71       92.79      7.30 o 
   1   9   3       11.11        6.90      2.12 o 
   2   9   3        3.60        1.42      1.83 o 
   3   9   3      505.78      491.17      9.68 o 
   4   9   3      255.35      249.48      8.78 o 
   5   9   3      171.57      186.53      8.16 o 
   6   9   3        9.21        2.34      2.97 o 
   7   9   3       46.71       52.40      5.67 o 
   8   9   3      104.67       96.21     21.32 o 
  -9  10   3       20.11       15.17      5.40 o 
  -8  10   3      257.63      320.88     18.95 o 
  -7  10   3        1.80       -6.33      4.27 o 
  -6  10   3        5.74       12.44      4.00 o 
  -5  10   3        4.02        1.34      3.63 o 
  -4  10   3      447.58      458.58     17.15 o 
  -3  10   3        1.17        3.44      2.09 o 
  -2  10   3      170.32      173.85      6.71 o 
  -1  10   3       16.15       19.66      2.88 o 
   0  10   3       52.00       42.51      3.67 o 
   1  10   3       53.36       51.07      4.52 o 
   2  10   3      264.55      240.47      7.11 o 
   3  10   3        6.14        1.52      2.69 o 
   4  10   3       76.54       69.39      5.66 o 
   5  10   3       51.01       39.77      4.88 o 
   6  10   3      302.72      299.91     10.67 o 
   7  10   3       21.82       20.29      4.38 o 
  -8  11   3        0.39        5.68      6.05 o 
  -7  11   3      126.29      110.57     12.86 o 
  -6  11   3        0.29        0.08      5.52 o 
  -5  11   3      122.88      146.13     13.91 o 
  -4  11   3        1.26       -0.23      2.39 o 
  -3  11   3      203.87      185.06      6.57 o 
  -2  11   3       23.65       25.32      3.36 o 
  -1  11   3      398.81      396.69      9.30 o 
   0  11   3        0.35        2.15      2.17 o 
   1  11   3       21.75       18.68      2.97 o 
   2  11   3       35.37       35.08      3.71 o 
   3  11   3       61.41       60.48      5.45 o 
   4  11   3       11.40        2.22      2.83 o 
   5  11   3       80.75       80.36      6.48 o 
   6  11   3        0.09       -4.09      2.73 o 
  -7  12   3        2.04        0.56      6.09 o 
  -6  12   3        0.15       -4.51      4.64 o 
  -5  12   3        2.30       -0.93      5.00 o 
  -4  12   3      421.36      429.93     14.58 o 
  -3  12   3       12.09        5.93      3.02 o 
  -2  12   3      310.06      319.70      8.77 o 
  -1  12   3        4.92        3.23      2.38 o 
   0  12   3       98.58       99.66      9.41 o 
   1  12   3       18.98       18.98      6.90 o 
   2  12   3      335.85      314.12      8.81 o 
   3  12   3       32.56       33.30      4.72 o 
   4  12   3       12.57        8.74      3.66 o 
   5  12   3        2.67       -2.10      2.93 o 
  -6  13   3        0.52        1.01      6.25 o 
  -5  13   3       86.66      108.96     13.95 o 
  -4  13   3        1.26       -2.44      3.38 o 
  -3  13   3        0.40        0.48      2.93 o 
  -2  13   3       42.23       55.71      5.66 o 
  -1  13   3      426.42      448.89     12.68 o 
   0  13   3        0.75       -0.83      2.69 o 
   1  13   3      433.25      448.36     13.81 o 
   2  13   3        9.21        5.58      3.75 o 
   3  13   3      567.69      544.85     14.41 o 
   4  13   3        3.19        4.25      3.39 o 
  -5  14   3        2.89       10.68      7.50 o 
  -4  14   3      169.40      166.12     16.37 o 
  -3  14   3       33.11       43.92      5.61 o 
  -2  14   3       46.48       55.93      6.02 o 
  -1  14   3        0.13       -0.11      2.96 o 
   0  14   3      173.92      180.59      9.03 o 
   1  14   3       23.32       22.82      4.46 o 
   2  14   3        8.69        7.99      4.40 o 
   3  14   3        9.71        8.92      5.00 o 
 -12   0   4       91.69       68.33     11.73 o 
 -10   0   4        1.06       -5.08      3.71 o 
  -8   0   4      409.66      401.30     18.26 o 
  -6   0   4      188.48      222.36      7.39 o 
  -4   0   4     1479.59     1448.58     19.07 o 
  -2   0   4     1338.04     1342.54     13.07 o 
   0   0   4      177.18      174.49      5.44 o 
   2   0   4     3747.29     3724.12     50.47 o 
   4   0   4       69.66       81.95      4.79 o 
   6   0   4      503.29      501.15     19.75 o 
   8   0   4        8.45        7.70      5.32 o 
 -12   1   4      102.74       93.12     10.28 o 
 -11   1   4      307.19      257.42     12.67 o 
 -10   1   4      310.88      291.66     16.71 o 
  -9   1   4      329.51      353.58     12.96 o 
  -8   1   4       22.33       18.31      3.95 o 
  -7   1   4      471.94      483.89      8.52 o 
  -6   1   4      419.20      475.17      9.07 o 
  -5   1   4     5416.75     5237.31     35.01 o 
  -4   1   4        3.68        2.55      1.39 o 
  -3   1   4       18.39       28.01      1.69 o 
  -2   1   4       21.84       27.75      1.29 o 
  -1   1   4     1918.03     1852.67     11.58 o 
   0   1   4       91.53       65.23      3.46 o 
   1   1   4     1164.18     1253.34     11.83 o 
   2   1   4      751.84      820.03     13.14 o 
   3   1   4     2898.32     2839.71     23.20 o 
   4   1   4       63.76       76.70      3.28 o 
   5   1   4     1812.52     1713.60     26.06 o 
   6   1   4       28.91       22.98      4.27 o 
   7   1   4      321.41      362.31     12.75 o 
   8   1   4        1.90        1.15      5.70 o 
   9   1   4      230.97      228.52     26.00 o 
 -12   2   4      192.59      184.80     12.92 o 
 -11   2   4        5.14       -0.09      3.63 o 
 -10   2   4       59.80       53.88      6.76 o 
  -9   2   4        1.84        1.45      3.35 o 
  -8   2   4      457.92      444.82     13.48 o 
  -7   2   4      336.63      326.76     18.12 o 
  -6   2   4      919.56      859.12     15.45 o 
  -5   2   4       35.52       46.33      2.68 o 
  -4   2   4     3575.53     3744.31     27.43 o 
  -3   2   4      214.61      210.32      3.98 o 
  -2   2   4     1812.46     1795.43     22.54 o 
  -1   2   4      162.68      209.91      4.15 o 
   0   2   4      387.35      353.73     11.92 o 
   1   2   4        1.18        5.65      1.21 o 
   2   2   4     2283.14     2144.82     17.56 o 
   3   2   4       87.13       83.78      3.26 o 
   4   2   4       37.37       46.15      2.79 o 
   5   2   4      410.83      449.85      9.51 o 
   6   2   4       31.17       38.48      5.11 o 
   7   2   4        9.38       13.44      4.09 o 
   8   2   4      100.02       96.92      7.82 o 
   9   2   4        1.21        1.44      4.66 o 
 -12   3   4       15.88       16.33      5.44 o 
 -11   3   4      200.62      206.19     11.72 o 
 -10   3   4       18.06       13.75      4.45 o 
  -9   3   4      203.27      224.54     14.94 o 
  -8   3   4        0.76        0.08      1.88 o 
  -7   3   4      674.04      689.53     12.36 o 
  -6   3   4      394.47      439.66      7.58 o 
  -5   3   4     2046.22     1997.57     19.94 o 
  -4   3   4        8.98       23.43      2.08 o 
  -3   3   4       54.91       64.04      2.47 o 
  -2   3   4     1866.56     1880.49     19.18 o 
  -1   3   4     4780.24     4893.05     31.62 o 
   0   3   4     1585.59     1628.23     12.39 o 
   1   3   4      611.19      704.35      9.52 o 
   2   3   4      117.55      120.24      3.60 o 
   3   3   4     1692.01     1576.99     14.83 o 
   4   3   4      198.41      188.78      4.89 o 
   5   3   4       88.06       83.66      4.68 o 
   6   3   4        6.72       -0.81      3.41 o 
   7   3   4        0.45       -0.43      3.04 o 
   8   3   4      121.66      120.05     13.06 o 
   9   3   4      270.42      271.17     19.27 o 
 -12   4   4       96.56      108.88     10.00 o 
 -11   4   4       14.16       24.31      5.53 o 
 -10   4   4       12.04        3.11      3.54 o 
  -9   4   4      231.78      230.19     10.71 o 
  -8   4   4      306.71      287.30      8.59 o 
  -7   4   4      531.08      555.97     11.35 o 
  -6   4   4        0.59       -0.76      1.49 o 
  -5   4   4      107.50      125.63      4.26 o 
  -4   4   4      728.28      709.38      8.39 o 
  -3   4   4      543.82      491.39      6.57 o 
  -2   4   4     1548.98     1353.95     11.42 o 
  -1   4   4        0.11        1.37      0.86 o 
   0   4   4      857.76      784.70     11.36 o 
   1   4   4      130.08       98.44      4.91 o 
   2   4   4     2318.22     2271.97     16.80 o 
   3   4   4      132.09      132.18      4.09 o 
   4   4   4       41.19       50.41      5.54 o 
   5   4   4        0.35        0.45      2.16 o 
   6   4   4     1451.42     1313.58     36.80 o 
   7   4   4      430.10      469.83     22.82 o 
   8   4   4        3.32        1.09      5.20 o 
   9   4   4        0.26       -3.10      5.44 o 
 -11   5   4       93.07       83.37      8.46 o 
 -10   5   4       63.86       85.98      8.11 o 
  -9   5   4       23.95       29.01      5.36 o 
  -8   5   4        0.38       -0.46      2.05 o 
  -7   5   4      531.41      507.19     11.07 o 
  -6   5   4      102.79      101.46      4.18 o 
  -5   5   4      780.29      774.04     10.42 o 
  -4   5   4      687.29      683.13      8.53 o 
  -3   5   4      182.35      162.98      3.94 o 
  -2   5   4      571.79      584.48      7.01 o 
  -1   5   4     1799.42     1764.91     16.85 o 
   0   5   4     1910.56     1833.65     17.14 o 
   1   5   4     1674.43     1835.52     17.40 o 
   2   5   4       22.02       30.55      2.70 o 
   3   5   4      849.55      795.99     10.99 o 
   4   5   4       75.73       71.14      5.76 o 
   5   5   4      669.72      635.01     29.33 o 
   6   5   4        0.09       -0.20      3.99 o 
   7   5   4      135.69      134.80     13.63 o 
   8   5   4        2.66        0.60      4.92 o 
   9   5   4       86.38       93.92     13.63 o 
 -11   6   4       64.70       90.83     14.27 o 
 -10   6   4        0.17        2.22      3.50 o 
  -9   6   4      289.60      294.64     14.94 o 
  -8   6   4      216.91      201.69      7.85 o 
  -7   6   4      513.18      538.33     11.73 o 
  -6   6   4      409.21      402.59      7.93 o 
  -5   6   4       44.40       54.44      3.38 o 
  -4   6   4      838.03      821.74      9.75 o 
  -3   6   4      985.72      966.71     10.29 o 
  -2   6   4     1041.26     1086.71     13.01 o 
  -1   6   4      834.23      816.87     11.03 o 
   0   6   4      165.47      153.25      5.48 o 
   1   6   4     2714.87     2642.20     25.07 o 
   2   6   4      583.23      574.24      9.38 o 
   3   6   4       44.01       30.94      4.58 o 
   4   6   4       45.47       53.57      4.52 o 
   5   6   4      363.03      425.38     13.40 o 
   6   6   4        2.19       -0.53      3.05 o 
   7   6   4       58.09       70.26     11.21 o 
   8   6   4      140.73      133.27     14.96 o 
 -11   7   4       24.53       17.11      5.38 o 
 -10   7   4       93.68      106.97      8.85 o 
  -9   7   4        6.72       10.60      3.66 o 
  -8   7   4       21.05       16.08      3.45 o 
  -7   7   4      199.95      188.01     12.33 o 
  -6   7   4      333.53      349.76      7.66 o 
  -5   7   4     1960.46     1896.10     18.87 o 
  -4   7   4        4.28        1.96      1.53 o 
  -3   7   4      464.58      457.29      8.63 o 
  -2   7   4      489.04      449.85     12.04 o 
  -1   7   4     2268.75     2274.14     21.14 o 
   0   7   4      606.46      568.97      9.54 o 
   1   7   4       10.00        9.24      2.09 o 
   2   7   4      132.40      119.42      5.52 o 
   3   7   4       32.29       23.19      2.75 o 
   4   7   4      410.95      402.78     17.86 o 
   5   7   4      277.66      252.87      8.87 o 
   6   7   4       34.14       28.25      7.28 o 
   7   7   4       23.65       35.96      8.99 o 
   8   7   4      155.08      171.73     16.97 o 
 -10   8   4        7.01        2.21      4.82 o 
  -9   8   4       15.50       20.44      4.01 o 
  -8   8   4      151.57      139.44      7.12 o 
  -7   8   4      213.37      250.71      8.53 o 
  -6   8   4       62.22       61.98      4.89 o 
  -5   8   4      175.07      157.49      6.47 o 
  -4   8   4       86.92      105.79      5.85 o 
  -3   8   4     1205.93     1161.35     15.01 o 
  -2   8   4        5.43        7.90      2.16 o 
  -1   8   4      105.82      121.00      5.04 o 
   0   8   4      152.08      153.87      5.42 o 
   1   8   4      661.26      615.92     10.54 o 
   2   8   4       50.07       39.49      3.40 o 
   3   8   4       61.93       69.29      5.19 o 
   4   8   4        9.38        4.02      3.74 o 
   5   8   4      154.13      185.71     14.16 o 
   6   8   4      115.97      115.71      7.42 o 
   7   8   4      148.98      143.93     10.20 o 
 -10   9   4      216.09      237.27     12.30 o 
  -9   9   4        6.88        4.22      3.26 o 
  -8   9   4       63.94       59.02      6.97 o 
  -7   9   4      111.21      113.18      8.07 o 
  -6   9   4      101.77      140.12      8.77 o 
  -5   9   4        2.42        3.70      2.51 o 
  -4   9   4      349.79      364.82      8.50 o 
  -3   9   4       31.23       26.20      3.15 o 
  -2   9   4      216.97      191.20      6.24 o 
  -1   9   4       21.67       27.63      3.14 o 
   0   9   4      688.61      693.82     11.65 o 
   1   9   4      116.31      108.57      5.07 o 
   2   9   4      125.18      117.66      7.32 o 
   3   9   4       81.25       75.30      5.54 o 
   4   9   4      385.13      396.60     15.30 o 
   5   9   4       40.95       38.97      4.84 o 
   6   9   4       23.02       12.52      3.66 o 
   7   9   4        0.97       -1.30      3.66 o 
  -9  10   4      123.11      127.22     13.83 o 
  -8  10   4       21.06       11.00      4.49 o 
  -7  10   4      359.86      376.60     27.13 o 
  -6  10   4       21.15       18.17      4.49 o 
  -5  10   4      442.90      422.27     11.05 o 
  -4  10   4        3.96        2.77      2.23 o 
  -3  10   4      272.59      255.26      7.46 o 
  -2  10   4        4.01        9.52      2.35 o 
  -1  10   4       17.50       15.95      2.76 o 
   0  10   4       49.47       47.54      3.95 o 
   1  10   4       94.26       84.18      5.43 o 
   2  10   4      113.21      103.22      5.37 o 
   3  10   4      112.85      129.11      7.18 o 
   4  10   4        2.70        1.17      2.81 o 
   5  10   4      122.34      128.76      7.68 o 
   6  10   4        9.58        7.88      3.55 o 
  -8  11   4        0.03       10.48      6.65 o 
  -7  11   4       15.23        8.06      6.61 o 
  -6  11   4      270.15      267.21     16.77 o 
  -5  11   4       32.84       29.32      4.36 o 
  -4  11   4        9.39       16.80      3.14 o 
  -3  11   4        3.25        4.44      2.51 o 
  -2  11   4      163.81      152.11      6.43 o 
  -1  11   4       52.93       54.62      7.37 o 
   0  11   4      497.59      476.42     10.49 o 
   1  11   4       57.96       53.22      4.42 o 
   2  11   4       97.32       95.21      5.44 o 
   3  11   4       54.66       49.02      5.48 o 
   4  11   4      318.43      340.22     11.33 o 
   5  11   4        1.92       -1.04      2.83 o 
  -7  12   4       61.61       77.76     12.42 o 
  -6  12   4        0.05       -4.64      4.68 o 
  -5  12   4        0.71       -5.04      5.36 o 
  -4  12   4       16.13       16.59      3.33 o 
  -3  12   4      543.83      558.46     11.92 o 
  -2  12   4       14.56       14.47      3.09 o 
  -1  12   4      214.96      212.23      7.56 o 
   0  12   4      136.06      137.56      6.53 o 
   1  12   4      394.82      413.10     10.38 o 
   2  12   4       35.17       35.89      5.08 o 
   3  12   4      169.30      178.97      8.90 o 
   4  12   4        0.87       -0.54      2.97 o 
  -6  13   4      100.44       99.41     13.83 o 
  -5  13   4        1.63        1.73      6.21 o 
  -4  13   4      104.32      116.43      7.65 o 
  -3  13   4        0.04        2.54      3.25 o 
  -2  13   4      137.94      144.15      8.16 o 
  -1  13   4        3.81        2.57      2.72 o 
   0  13   4       84.28       92.40      6.86 o 
   1  13   4       13.10        9.37      3.05 o 
   2  13   4       73.18       56.30      6.01 o 
   3  13   4        0.10       -0.32      3.15 o 
  -4  14   4       10.72        7.48      3.84 o 
  -3  14   4      206.00      218.71      9.97 o 
  -2  14   4        2.58        1.50      3.38 o 
  -1  14   4        3.25        4.83      3.44 o 
   0  14   4      102.04      112.53      7.87 o 
   1  14   4      190.80      182.94      9.28 o 
 -11   0   5       55.26       60.02     11.05 o 
  -9   0   5       17.49        8.67      5.64 o 
  -7   0   5     1564.35     1492.90     22.44 o 
  -5   0   5       58.13       30.49      4.43 o 
  -3   0   5     6408.26     6288.29     54.44 o 
  -1   0   5     4191.65     4761.69     35.76 o 
   1   0   5     3977.94     3881.17     39.29 o 
   3   0   5     3459.42     3508.05     37.77 o 
   5   0   5       80.68       94.81      9.27 o 
   7   0   5      229.73      250.98     15.88 o 
   9   0   5        4.06       -0.28      5.48 o 
 -12   1   5       22.76       18.64      5.78 o 
 -11   1   5      127.60      116.69      9.57 o 
 -10   1   5      415.31      406.79     19.45 o 
  -9   1   5        3.33        1.71      5.74 o 
  -8   1   5       68.28       72.13      4.75 o 
  -7   1   5      601.05      627.78     14.03 o 
  -6   1   5     1649.02     1554.34     15.84 o 
  -5   1   5      311.60      336.03      6.63 o 
  -4   1   5     4113.72     4028.36     29.14 o 
  -3   1   5       97.81      113.67      4.32 o 
  -2   1   5      663.03      660.99      6.77 o 
  -1   1   5       18.70       17.57      1.35 o 
   0   1   5      750.69      630.00      7.37 o 
   1   1   5        3.93        9.50      1.60 o 
   2   1   5       42.29       36.63      3.14 o 
   3   1   5      155.45      162.17      4.71 o 
   4   1   5      486.06      478.89      8.23 o 
   5   1   5      308.33      299.17     10.78 o 
   6   1   5      198.63      178.85      9.55 o 
   7   1   5       71.95       60.73      9.90 o 
   8   1   5      262.14      293.33     12.74 o 
   9   1   5        9.77       15.04      7.05 o 
 -12   2   5       23.28       11.88      6.95 o 
 -11   2   5      523.44      566.51     28.64 o 
 -10   2   5        1.22        1.56      3.55 o 
  -9   2   5       20.76       23.05      8.77 o 
  -8   2   5       81.70       82.53      5.04 o 
  -7   2   5      748.21      725.11     16.92 o 
  -6   2   5      147.29      134.52      4.53 o 
  -5   2   5        0.54        2.42      1.44 o 
  -4   2   5      412.20      414.15      6.27 o 
  -3   2   5     2544.07     2548.62     18.18 o 
  -2   2   5      239.66      234.71      4.63 o 
  -1   2   5       16.43        6.33      1.11 o 
   0   2   5      157.86      193.07      5.94 o 
   1   2   5      648.30      554.30      9.37 o 
   2   2   5      244.29      254.38      5.60 o 
   3   2   5      870.64      845.55     10.85 o 
   4   2   5        5.62        8.92      2.43 o 
   5   2   5        0.54        2.42      4.80 o 
   6   2   5      178.35      191.61      9.28 o 
   7   2   5      140.93      153.56      9.25 o 
   8   2   5       56.91       38.90      9.19 o 
 -12   3   5        2.04       -4.16      4.13 o 
 -11   3   5        4.06        1.58      3.93 o 
 -10   3   5      378.08      367.85     41.24 o 
  -9   3   5       60.45       58.81      6.36 o 
  -8   3   5       12.37       12.53      2.85 o 
  -7   3   5      102.36      111.71      4.46 o 
  -6   3   5     1482.20     1461.04     15.63 o 
  -5   3   5      151.15      137.00      4.45 o 
  -4   3   5      900.92      781.60      9.01 o 
  -3   3   5      713.66      754.89      8.60 o 
  -2   3   5      328.77      306.57      6.55 o 
  -1   3   5      105.02      109.92      3.15 o 
   0   3   5     4168.40     4243.67     26.49 o 
   1   3   5     1218.76     1265.10     11.65 o 
   2   3   5      321.12      313.89      6.22 o 
   3   3   5       11.59        2.92      1.60 o 
   4   3   5     2448.31     2364.99     25.22 o 
   5   3   5      909.84      944.09     21.53 o 
   6   3   5        3.70       -0.93      4.11 o 
   7   3   5        8.08       14.75      6.73 o 
   8   3   5      181.02      224.25     17.29 o 
 -12   4   5        0.18        1.80      4.19 o 
 -11   4   5       78.87       96.91     27.31 o 
 -10   4   5        0.96        1.49      3.54 o 
  -9   4   5      122.76       96.63      7.82 o 
  -8   4   5      322.43      331.71     11.25 o 
  -7   4   5      228.25      228.57      7.41 o 
  -6   4   5      165.20      190.72      5.52 o 
  -5   4   5        0.44        3.97      2.11 o 
  -4   4   5      456.95      478.27      9.37 o 
  -3   4   5     1680.61     1595.32     13.75 o 
  -2   4   5      139.49      119.87      3.67 o 
  -1   4   5     1135.01     1147.68     10.64 o 
   0   4   5      137.35      143.83      3.44 o 
   1   4   5     2447.79     2345.47     17.53 o 
   2   4   5      362.11      355.21      7.28 o 
   3   4   5      413.23      430.92      9.36 o 
   4   4   5        3.93        4.83      2.96 o 
   5   4   5       35.80       39.34      5.18 o 
   6   4   5      116.93      136.21     13.10 o 
   7   4   5      455.95      461.52     23.66 o 
   8   4   5        7.26        5.72      6.17 o 
 -11   5   5       22.39       26.73      5.91 o 
 -10   5   5       92.36       79.72      7.80 o 
  -9   5   5       78.76       98.72      6.17 o 
  -8   5   5        5.17        1.74      2.37 o 
  -7   5   5        4.83        2.66      2.20 o 
  -6   5   5      443.62      421.59      9.08 o 
  -5   5   5      247.69      246.01      6.12 o 
  -4   5   5      498.51      494.12      7.44 o 
  -3   5   5       30.39       23.73      2.05 o 
  -2   5   5      539.58      510.19      8.70 o 
  -1   5   5     1062.68      986.28     12.35 o 
   0   5   5     1896.75     1778.97     20.15 o 
   1   5   5      527.86      566.63      9.39 o 
   2   5   5       43.45       28.90      2.88 o 
   3   5   5      217.50      207.87      6.01 o 
   4   5   5      396.42      362.57     29.47 o 
   5   5   5        3.12        8.82      3.97 o 
   6   5   5      186.41      169.39     15.16 o 
   7   5   5       14.90       11.97      6.45 o 
   8   5   5       25.96       36.72     10.00 o 
 -11   6   5       33.85       32.29      6.47 o 
 -10   6   5        0.23       -0.78      3.51 o 
  -9   6   5       29.45       17.54      3.72 o 
  -8   6   5      273.63      269.87      9.03 o 
  -7   6   5      297.24      278.37      8.69 o 
  -6   6   5      639.25      673.83     10.70 o 
  -5   6   5       27.10       18.46      2.57 o 
  -4   6   5      153.14      159.01      6.35 o 
  -3   6   5      900.35      881.06     21.91 o 
  -2   6   5     1579.51     1527.39     19.83 o 
  -1   6   5      800.49      859.92     11.95 o 
   0   6   5        0.91       -1.26      1.84 o 
   1   6   5      264.21      231.11      6.36 o 
   2   6   5      449.98      455.46      8.87 o 
   3   6   5      569.64      544.38      9.90 o 
   4   6   5       13.24        6.26      2.72 o 
   5   6   5      156.03      155.34     12.83 o 
   6   6   5       43.48       64.05     10.84 o 
   7   6   5        5.61        2.50      5.60 o 
   8   6   5        5.98        6.69      7.09 o 
 -11   7   5       20.06       27.09      6.25 o 
 -10   7   5       66.21       57.94      7.26 o 
  -9   7   5      173.40      205.32      8.52 o 
  -8   7   5       12.16       12.24      3.34 o 
  -7   7   5       12.93        4.63      2.69 o 
  -6   7   5      695.81      675.81     11.02 o 
  -5   7   5      823.29      835.68     12.65 o 
  -4   7   5      114.44      122.94      6.96 o 
  -3   7   5      132.65      153.24      5.49 o 
  -2   7   5      343.98      361.76      8.07 o 
  -1   7   5     1634.64     1536.49     17.32 o 
   0   7   5      508.27      525.05     11.84 o 
   1   7   5      204.31      192.79      6.10 o 
   2   7   5       36.70       43.30      4.38 o 
   3   7   5      117.92      121.37      6.39 o 
   4   7   5      206.15      212.70      8.27 o 
   5   7   5      381.38      412.28     11.79 o 
   6   7   5       31.03       18.17     10.52 o 
   7   7   5       34.43       41.47      6.78 o 
 -10   8   5        2.53        6.21      4.02 o 
  -9   8   5       42.99       31.66      5.38 o 
  -8   8   5      222.98      230.89     11.02 o 
  -7   8   5      687.52      636.25     17.40 o 
  -6   8   5      137.21      135.59      6.58 o 
  -5   8   5      373.50      367.15     10.00 o 
  -4   8   5      100.02       94.60      4.90 o 
  -3   8   5      406.02      434.05      9.17 o 
  -2   8   5      123.64      112.98      8.46 o 
  -1   8   5       28.02       30.20      3.23 o 
   0   8   5       30.58       33.98      3.39 o 
   1   8   5       40.84       37.41      3.76 o 
   2   8   5      485.43      463.77      9.66 o 
   3   8   5      219.70      211.91      8.20 o 
   4   8   5       84.59       69.27      5.68 o 
   5   8   5       16.13       21.15      4.03 o 
   6   8   5      378.90      422.29     12.71 o 
   7   8   5       34.12       31.38      6.33 o 
 -10   9   5        9.67       24.87      7.42 o 
  -9   9   5      136.50      141.92      9.82 o 
  -8   9   5       15.07        8.83      4.18 o 
  -7   9   5        8.48        2.68      3.42 o 
  -6   9   5        0.67        5.67      3.44 o 
  -5   9   5      268.12      302.48     10.56 o 
  -4   9   5       17.69       17.44      2.88 o 
  -3   9   5       11.92        5.43      2.21 o 
  -2   9   5        7.74        8.68      3.26 o 
  -1   9   5        2.04        0.85      1.83 o 
   0   9   5       72.99       76.16      5.12 o 
   1   9   5      243.30      246.17      7.39 o 
   2   9   5        1.50        2.94      2.10 o 
   3   9   5       86.22       78.26      6.88 o 
   4   9   5       80.01       69.99      7.28 o 
   5   9   5       94.72       97.77      6.98 o 
   6   9   5        0.18        2.79      3.21 o 
  -9  10   5        0.24        1.24      6.89 o 
  -8  10   5      127.85      138.96     12.54 o 
  -7  10   5        4.27        1.72      3.66 o 
  -6  10   5      313.17      349.14     13.61 o 
  -5  10   5       68.31       57.10      4.55 o 
  -4  10   5      420.84      397.98      9.70 o 
  -3  10   5        7.47        5.65      2.42 o 
  -2  10   5      775.96      744.00     13.28 o 
  -1  10   5       12.37        9.98      2.53 o 
   0  10   5      575.28      548.30     11.18 o 
   1  10   5       12.10        3.89      2.40 o 
   2  10   5      251.35      239.47      7.70 o 
   3  10   5        0.84        2.31      2.78 o 
   4  10   5        0.62       -3.72      2.48 o 
   5  10   5        3.12        1.38      3.14 o 
  -8  11   5       30.15       14.28      5.04 o 
  -7  11   5       40.13       29.64      6.08 o 
  -6  11   5       96.29       82.70      8.00 o 
  -5  11   5      378.64      400.67     11.85 o 
  -4  11   5        0.67        0.32      2.25 o 
  -3  11   5       16.67       20.30      3.47 o 
  -2  11   5       59.29       57.03      6.74 o 
  -1  11   5      693.57      679.91     12.93 o 
   0  11   5        2.29        0.10      2.82 o 
   1  11   5       73.05       77.55      8.40 o 
   2  11   5        4.11        2.10      2.99 o 
   3  11   5       32.63       31.70      4.90 o 
   4  11   5       47.93       48.74      5.84 o 
   5  11   5      180.28      189.92     11.77 o 
  -7  12   5        0.32        1.29      6.49 o 
  -6  12   5       15.01       25.43     15.78 o 
  -5  12   5        0.04       -3.69      2.46 o 
  -4  12   5       68.60       53.64      5.34 o 
  -3  12   5        2.81        1.28      2.57 o 
  -2  12   5      145.37      150.01      6.89 o 
  -1  12   5       13.05       19.41      6.24 o 
   0  12   5       12.30       11.34      4.98 o 
   1  12   5       25.67       24.65      3.92 o 
   2  12   5      191.26      203.60      9.24 o 
   3  12   5       17.82       10.55      3.92 o 
   4  12   5       41.75       37.98      9.60 o 
  -6  13   5        1.19       -5.60      5.52 o 
  -5  13   5      123.16      135.36     15.64 o 
  -4  13   5        1.89       -2.38      2.88 o 
  -3  13   5       39.87       36.75      4.86 o 
  -2  13   5        2.48        4.50      2.83 o 
  -1  13   5      240.90      256.59      8.82 o 
   0  13   5       24.19       19.60      4.30 o 
   1  13   5       86.61       76.53      7.34 o 
   2  13   5        5.81       -0.06      3.29 o 
  -3  14   5        0.35        1.79      3.47 o 
  -2  14   5      150.69      171.06      9.32 o 
  -1  14   5       25.61       30.57      4.46 o 
 -10   0   6      216.26      222.15     15.96 o 
  -8   0   6      880.06      825.44     26.08 o 
  -6   0   6     2062.86     2005.42     27.58 o 
  -4   0   6      823.61      871.29     16.26 o 
  -2   0   6      597.65      530.88     10.14 o 
   0   0   6     1773.68     1952.04     19.78 o 
   2   0   6      288.92      278.97      9.37 o 
   4   0   6     3300.26     3278.35     38.54 o 
   6   0   6      326.59      389.49     19.27 o 
   8   0   6      163.72      163.54     14.75 o 
 -12   1   6       11.46        9.46      4.81 o 
 -11   1   6       52.68       47.29      7.16 o 
 -10   1   6       14.06        5.74     10.88 o 
  -9   1   6      601.51      546.18     22.90 o 
  -8   1   6        0.67       -1.66      2.03 o 
  -7   1   6       15.21       17.95      2.57 o 
  -6   1   6       29.38       35.27      3.93 o 
  -5   1   6     3424.25     3366.05     27.09 o 
  -4   1   6       17.22       13.50      2.10 o 
  -3   1   6      704.54      695.30      7.12 o 
  -2   1   6     1400.08     1537.68     11.57 o 
  -1   1   6      606.21      550.13      6.35 o 
   0   1   6       90.29       90.38      3.24 o 
   1   1   6     1533.15     1516.86     15.52 o 
   2   1   6        1.58        1.83      1.59 o 
   3   1   6      376.38      371.58      8.77 o 
   4   1   6      304.11      326.11      8.79 o 
   5   1   6      145.42      142.70     10.54 o 
   6   1   6       12.11       14.20      4.22 o 
   7   1   6       31.09       46.32      9.11 o 
   8   1   6       99.51      111.34     13.10 o 
 -12   2   6       79.58       83.34      9.16 o 
 -11   2   6       13.67       12.70      4.97 o 
 -10   2   6      126.43      150.50      9.92 o 
  -9   2   6       42.94       39.09      5.71 o 
  -8   2   6      156.48      157.16      6.65 o 
  -7   2   6       71.87       77.51      3.99 o 
  -6   2   6     1031.03      993.46     12.92 o 
  -5   2   6        5.86        0.17      1.50 o 
  -4   2   6      422.45      444.00      6.88 o 
  -3   2   6      158.24      152.39      4.10 o 
  -2   2   6     3483.60     3546.05     20.75 o 
  -1   2   6       71.94       56.98      2.27 o 
   0   2   6       84.38       81.35      3.13 o 
   1   2   6        4.23        6.85      1.52 o 
   2   2   6     3578.88     3436.32     27.22 o 
   3   2   6      129.35      125.00      4.77 o 
   4   2   6       61.31       52.75      4.23 o 
   5   2   6        0.08        0.48      4.60 o 
   6   2   6       40.02       47.45      8.75 o 
   7   2   6       30.08       30.68      8.79 o 
   8   2   6       73.28       70.50     11.77 o 
 -12   3   6        1.00        4.93      4.58 o 
 -11   3   6       39.89       26.51      6.01 o 
 -10   3   6       23.44       32.09      6.02 o 
  -9   3   6      250.21      258.79     11.38 o 
  -8   3   6       43.51       44.27      5.20 o 
  -7   3   6       12.90       12.84      2.45 o 
  -6   3   6        0.23        0.38      1.57 o 
  -5   3   6     1006.61     1011.36     12.83 o 
  -4   3   6      223.58      200.61      4.78 o 
  -3   3   6      129.51      101.44      3.52 o 
  -2   3   6      173.81      179.04      4.70 o 
  -1   3   6      728.61      711.25      8.62 o 
   0   3   6      765.65      804.82      9.32 o 
   1   3   6      475.41      430.92      6.82 o 
   2   3   6        1.82        1.44      1.81 o 
   3   3   6       63.04       48.80      4.36 o 
   4   3   6       73.01       65.84      6.07 o 
   5   3   6      680.78      687.83     26.16 o 
   6   3   6      242.17      264.96     17.45 o 
   7   3   6        3.21        2.22      5.04 o 
   8   3   6       10.04        0.16      6.37 o 
 -12   4   6      149.80      153.27     11.51 o 
 -11   4   6        3.97        6.63      6.79 o 
 -10   4   6       86.24      100.56      8.93 o 
  -9   4   6      155.26      173.27      7.63 o 
  -8   4   6      363.60      364.78     20.53 o 
  -7   4   6       15.48       20.95      3.66 o 
  -6   4   6      202.64      180.18      5.63 o 
  -5   4   6      146.03      130.13      4.21 o 
  -4   4   6      333.57      338.31      6.27 o 
  -3   4   6     1002.25     1000.93     11.57 o 
  -2   4   6     2181.68     2122.88     18.90 o 
  -1   4   6      282.53      263.84      6.45 o 
   0   4   6        0.07        0.31      1.48 o 
   1   4   6      227.25      206.50      6.65 o 
   2   4   6     1177.41     1142.12     18.25 o 
   3   4   6       16.63       10.07      2.35 o 
   4   4   6      534.18      530.68     15.34 o 
   5   4   6        2.66        2.46      4.68 o 
   6   4   6      171.15      152.46     14.55 o 
   7   4   6       43.98       34.67      9.43 o 
 -11   5   6       20.95        6.53      4.62 o 
 -10   5   6      104.67      127.09      9.41 o 
  -9   5   6       75.45       62.66      5.40 o 
  -8   5   6       24.72       30.84      5.00 o 
  -7   5   6        6.79       10.18      2.41 o 
  -6   5   6        9.35       11.03      2.26 o 
  -5   5   6      487.19      456.34      9.13 o 
  -4   5   6      592.68      559.32     14.12 o 
  -3   5   6       31.42       32.01      3.96 o 
  -2   5   6       59.54       66.58      3.87 o 
  -1   5   6      434.87      416.18      8.30 o 
   0   5   6      520.71      490.45      9.08 o 
   1   5   6      367.68      414.04     11.31 o 
   2   5   6        3.62        8.42      2.22 o 
   3   5   6       66.67       63.40      6.78 o 
   4   5   6       90.03       96.68      6.03 o 
   5   5   6      559.31      557.25     16.46 o 
   6   5   6       23.97       27.53      8.38 o 
   7   5   6        2.04        7.30      6.65 o 
 -11   6   6       56.04       76.97     11.65 o 
 -10   6   6        3.51        3.21      9.49 o 
  -9   6   6       32.19       26.36      4.26 o 
  -8   6   6      138.59      124.00      6.73 o 
  -7   6   6      593.52      615.64     13.08 o 
  -6   6   6       80.07       82.13      4.37 o 
  -5   6   6      190.39      197.79      6.24 o 
  -4   6   6      388.29      391.86     15.05 o 
  -3   6   6      854.15      782.26     12.03 o 
  -2   6   6      477.38      480.85      9.31 o 
  -1   6   6      406.72      408.29     11.19 o 
   0   6   6       92.94       99.43      4.69 o 
   1   6   6       97.28       90.58      4.61 o 
   2   6   6      327.29      324.95      8.05 o 
   3   6   6      172.50      156.90      7.20 o 
   4   6   6      174.83      159.32      9.30 o 
   5   6   6       13.74       17.65      4.26 o 
   6   6   6       38.91       33.82      6.19 o 
   7   6   6       85.06      123.35     15.08 o 
 -11   7   6       26.84       25.44      6.17 o 
 -10   7   6      122.00      128.56      9.57 o 
  -9   7   6       86.08       74.93      6.09 o 
  -8   7   6      186.03      201.75     18.34 o 
  -7   7   6        0.96        5.90      3.41 o 
  -6   7   6       76.16       82.04      7.14 o 
  -5   7   6      471.47      457.14      9.63 o 
  -4   7   6      508.00      510.59     10.04 o 
  -3   7   6      308.97      323.29     10.97 o 
  -2   7   6      294.54      274.37      8.55 o 
  -1   7   6      838.90      871.94     13.09 o 
   0   7   6     1175.22     1102.06     15.05 o 
   1   7   6      143.20      131.38      5.53 o 
   2   7   6      129.35      130.05      5.67 o 
   3   7   6      218.16      193.01      8.02 o 
   4   7   6       66.29       79.01      6.06 o 
   5   7   6       17.67        8.19      4.82 o 
   6   7   6       80.06       82.03     10.50 o 
 -10   8   6        0.01       -2.42      4.92 o 
  -9   8   6       26.39       13.82      4.66 o 
  -8   8   6       35.73       32.44      5.65 o 
  -7   8   6      214.64      266.01     11.79 o 
  -6   8   6      400.10      357.03     13.96 o 
  -5   8   6       69.68       80.48      4.84 o 
  -4   8   6       44.11       50.59      5.07 o 
  -3   8   6       66.01       64.43      4.37 o 
  -2   8   6     1155.62     1214.86     16.31 o 
  -1   8   6      316.66      302.60      9.57 o 
   0   8   6        1.81       -0.65      1.84 o 
   1   8   6      183.01      176.38      6.40 o 
   2   8   6        4.27        5.20      2.32 o 
   3   8   6      141.58      147.63      7.59 o 
   4   8   6      132.30      122.83      7.40 o 
   5   8   6        7.07        4.63      3.25 o 
   6   8   6        3.09        4.21      4.09 o 
  -9   9   6       39.14       37.91      6.32 o 
  -8   9   6       43.68       55.79     11.29 o 
  -7   9   6       95.05       79.57     14.13 o 
  -6   9   6       65.16       76.10      7.98 o 
  -5   9   6       34.07       31.03      3.71 o 
  -4   9   6      301.17      294.05      8.26 o 
  -3   9   6       48.96       42.54      4.04 o 
  -2   9   6      209.68      213.74      7.08 o 
  -1   9   6        2.43        2.33      2.09 o 
   0   9   6      291.22      288.10      8.18 o 
   1   9   6        3.01        0.82      2.06 o 
   2   9   6        2.79        3.36      2.29 o 
   3   9   6       18.91        9.49      4.35 o 
   4   9   6      204.66      205.37     13.22 o 
   5   9   6       75.85       52.47      7.08 o 
  -9  10   6        0.92        2.49      4.26 o 
  -8  10   6       22.96       18.75      5.11 o 
  -7  10   6      354.35      347.16     31.77 o 
  -6  10   6        7.56        6.83      3.52 o 
  -5  10   6       16.72       16.93      5.46 o 
  -4  10   6        0.83        0.98      2.18 o 
  -3  10   6      149.41      145.05     10.04 o 
  -2  10   6       12.67       19.75      3.29 o 
  -1  10   6      221.07      224.76     12.59 o 
   0  10   6       13.00        8.35      2.71 o 
   1  10   6      220.23      196.40      9.59 o 
   2  10   6       45.07       38.49      4.97 o 
   3  10   6      218.36      244.92     13.12 o 
   4  10   6       16.26        6.79      3.65 o 
  -8  11   6      105.43      101.62      9.33 o 
  -7  11   6       34.02       20.42      5.50 o 
  -6  11   6      165.32      151.85     10.37 o 
  -5  11   6        0.24       -0.66      2.67 o 
  -4  11   6      219.00      220.31     11.26 o 
  -3  11   6      133.50      130.66      6.50 o 
  -2  11   6        5.79        4.94      2.63 o 
  -1  11   6      105.97      110.28     10.81 o 
   0  11   6      494.02      452.74     11.02 o 
   1  11   6        1.04       -3.39      2.26 o 
   2  11   6       48.31       49.51      5.82 o 
   3  11   6        7.45        5.55      3.52 o 
  -7  12   6       91.76      100.69      9.48 o 
  -6  12   6        2.77        5.08      4.39 o 
  -5  12   6        6.75        7.72      3.10 o 
  -4  12   6        2.28        0.08      3.69 o 
  -3  12   6      233.13      227.17      8.31 o 
  -2  12   6        2.66        7.17      3.00 o 
  -1  12   6       37.50       40.04      4.58 o 
   0  12   6        0.10        0.40      2.83 o 
   1  12   6       51.05       48.25      7.69 o 
   2  12   6        3.16       -1.10      3.58 o 
  -5  13   6        1.27       -0.83      2.67 o 
  -4  13   6       73.92       86.85      6.11 o 
  -3  13   6       25.80       19.07      3.89 o 
  -2  13   6        0.09        0.02      2.77 o 
  -1  13   6        3.80        1.50      2.90 o 
   0  13   6      152.73      160.84      7.72 o 
 -11   0   7      302.60      317.49     20.07 o 
  -9   0   7        5.34        3.18      4.64 o 
  -7   0   7     1006.94      994.67     23.58 o 
  -5   0   7     1247.38     1189.89     22.61 o 
  -3   0   7     1055.76     1070.90     13.96 o 
  -1   0   7     2227.20     2225.20     22.51 o 
   1   0   7      368.21      371.79     10.97 o 
   3   0   7        9.44       11.95      3.66 o 
   5   0   7       37.42       30.52      6.93 o 
 -12   1   7        0.46       -5.54      5.00 o 
 -11   1   7       12.91        8.79      4.55 o 
 -10   1   7      318.42      302.45     20.52 o 
  -9   1   7        0.76       -1.47      2.70 o 
  -8   1   7      282.02      270.27      7.29 o 
  -7   1   7        2.60        2.19      1.77 o 
  -6   1   7       54.00       64.67      3.87 o 
  -5   1   7       35.56       38.38      4.40 o 
  -4   1   7     2478.26     2484.38     20.20 o 
  -3   1   7      232.73      247.09      5.59 o 
  -2   1   7      311.89      308.38      5.05 o 
  -1   1   7      127.73      138.63      3.62 o 
   0   1   7      974.64      905.97      9.35 o 
   1   1   7      688.21      698.30      9.39 o 
   2   1   7      693.68      702.02     10.90 o 
   3   1   7      639.15      643.77     10.75 o 
   4   1   7      131.50      138.11      7.93 o 
   5   1   7        6.56        8.06      5.12 o 
   6   1   7      119.50      118.84     12.38 o 
   7   1   7       10.10        9.15      6.41 o 
 -12   2   7        7.80       -3.03      4.00 o 
 -11   2   7      222.29      268.12     13.23 o 
 -10   2   7       26.96       28.48      5.50 o 
  -9   2   7       13.27       12.30      3.39 o 
  -8   2   7       27.32       20.05      3.76 o 
  -7   2   7      540.68      540.49      9.99 o 
  -6   2   7        3.62        4.51      1.87 o 
  -5   2   7      532.73      524.50      9.44 o 
  -4   2   7      125.93      125.66      4.15 o 
  -3   2   7     2632.93     2704.74     20.80 o 
  -2   2   7        2.21       -0.01      1.31 o 
  -1   2   7      853.44      812.83      9.90 o 
   0   2   7        0.05        0.48      1.34 o 
   1   2   7      165.40      163.79      4.67 o 
   2   2   7      349.50      344.81      7.88 o 
   3   2   7     1427.38     1427.91     28.50 o 
   4   2   7       21.67       17.26      4.12 o 
   5   2   7        4.33        6.01      5.00 o 
   6   2   7       21.04       26.61      7.94 o 
   7   2   7      476.97      608.09     28.14 o 
 -12   3   7       35.34       46.05      7.74 o 
 -11   3   7       31.46       31.10      6.34 o 
 -10   3   7       75.42       60.81      7.28 o 
  -9   3   7       60.32       68.51      5.56 o 
  -8   3   7      319.59      324.09      9.70 o 
  -7   3   7       42.72       37.25      3.42 o 
  -6   3   7       88.69       93.68      7.16 o 
  -5   3   7       57.19       55.93      3.18 o 
  -4   3   7     1642.46     1604.12     15.26 o 
  -3   3   7        3.72        3.11      1.52 o 
  -2   3   7      202.87      217.56      5.16 o 
  -1   3   7        6.34        1.57      2.10 o 
   0   3   7     1174.93     1136.39     14.34 o 
   1   3   7        3.22        2.99      1.82 o 
   2   3   7       19.01       12.55      2.44 o 
   3   3   7       64.25       66.48      4.27 o 
   4   3   7       81.93       78.33      6.83 o 
   5   3   7      145.95      153.63     14.23 o 
   6   3   7      154.20      133.87     14.11 o 
   7   3   7       18.94       22.21      8.51 o 
 -11   4   7      160.64      164.54     11.10 o 
 -10   4   7       42.96       50.53      6.98 o 
  -9   4   7       30.54       38.87      4.70 o 
  -8   4   7      102.73       94.25      5.94 o 
  -7   4   7      255.31      246.87      7.10 o 
  -6   4   7      172.99      187.28      5.99 o 
  -5   4   7        0.60        0.31      1.48 o 
  -4   4   7      112.00      122.00      5.12 o 
  -3   4   7      115.01       98.28      4.95 o 
  -2   4   7      228.07      207.78      6.16 o 
  -1   4   7     1183.30     1171.30     14.81 o 
   0   4   7       45.13       47.36      3.61 o 
   1   4   7       72.34       59.06      4.22 o 
   2   4   7      156.53      141.62      5.58 o 
   3   4   7      837.47      849.76     17.30 o 
   4   4   7       80.38       87.92      6.03 o 
   5   4   7       34.71       37.93      9.07 o 
   6   4   7        0.43        0.00      5.28 o 
 -11   5   7        0.89       -2.07      3.89 o 
 -10   5   7      155.00      137.55     17.29 o 
  -9   5   7      185.69      199.70      8.52 o 
  -8   5   7       11.90        9.19      3.19 o 
  -7   5   7        1.02        3.90      3.70 o 
  -6   5   7       84.73       86.92      4.60 o 
  -5   5   7      682.29      669.89     11.49 o 
  -4   5   7       87.25       72.21      4.34 o 
  -3   5   7       68.93       65.04      4.11 o 
  -2   5   7       86.86       86.53      4.49 o 
  -1   5   7       56.55       47.83      3.69 o 
   0   5   7      534.31      538.11     10.14 o 
   1   5   7      628.90      647.70     11.38 o 
   2   5   7       65.46       67.62      4.37 o 
   3   5   7      134.32      113.38      7.52 o 
   4   5   7      255.93      268.61      9.63 o 
   5   5   7       65.51       93.65      8.59 o 
   6   5   7       96.83       93.79     10.98 o 
 -11   6   7       42.54       43.66      7.26 o 
 -10   6   7       34.40       38.68      6.59 o 
  -9   6   7        1.51       -2.42      2.66 o 
  -8   6   7       77.65       71.41      7.18 o 
  -7   6   7      321.52      330.87      9.90 o 
  -6   6   7      514.49      562.30     12.71 o 
  -5   6   7       15.73       10.24      3.09 o 
  -4   6   7      144.99      141.43      6.14 o 
  -3   6   7     1237.91     1266.26     16.40 o 
  -2   6   7      781.76      753.38     12.36 o 
  -1   6   7      316.15      335.30      8.20 o 
   0   6   7      280.42      277.00      7.57 o 
   1   6   7      191.96      175.08      6.26 o 
   2   6   7      207.27      192.43      7.66 o 
   3   6   7      358.18      355.02     10.88 o 
   4   6   7       28.73       33.73      4.58 o 
   5   6   7        5.54       -3.47      4.19 o 
   6   6   7        4.98       11.74     12.15 o 
 -10   7   7        5.22        5.53      4.27 o 
  -9   7   7      139.71      147.14     12.09 o 
  -8   7   7      300.79      280.41     25.68 o 
  -7   7   7       95.63       99.17      6.21 o 
  -6   7   7      161.47      166.10      7.53 o 
  -5   7   7      280.02      289.63      8.07 o 
  -4   7   7      261.37      264.66      7.65 o 
  -3   7   7      300.55      295.22      8.05 o 
  -2   7   7      104.29      106.79      5.29 o 
  -1   7   7        6.22        3.92      2.15 o 
   0   7   7       51.03       48.31      4.14 o 
   1   7   7      309.21      291.92     10.43 o 
   2   7   7      194.83      194.74      7.59 o 
   3   7   7       36.71       28.55      4.75 o 
   4   7   7      105.12      105.28      7.12 o 
   5   7   7       91.03      102.73     11.70 o 
 -10   8   7       54.25       63.31     13.50 o 
  -9   8   7        4.47        1.15      3.76 o 
  -8   8   7      152.90      177.21     10.87 o 
  -7   8   7      178.29      176.24     20.01 o 
  -6   8   7      449.66      483.67     17.71 o 
  -5   8   7        6.14        4.89      2.46 o 
  -4   8   7      126.83      135.93      6.14 o 
  -3   8   7        3.44        5.37      2.32 o 
  -2   8   7       36.52       34.45      3.74 o 
  -1   8   7      331.44      327.97     12.59 o 
   0   8   7       41.21       42.61      4.30 o 
   1   8   7        4.49        9.29      2.73 o 
   2   8   7       62.86       68.01      5.83 o 
   3   8   7       43.04       39.65      5.06 o 
   4   8   7      151.43      157.57      9.29 o 
   5   8   7        5.67        5.87      3.61 o 
  -9   9   7      113.47      149.25     10.73 o 
  -8   9   7       17.29       11.07      4.67 o 
  -7   9   7        8.12       19.87      5.15 o 
  -6   9   7       66.24       69.06      6.68 o 
  -5   9   7      243.73      233.89     11.21 o 
  -4   9   7      186.09      192.00      7.06 o 
  -3   9   7      104.74      112.12      7.26 o 
  -2   9   7       10.65        6.82      2.53 o 
  -1   9   7      207.10      195.45      7.16 o 
   0   9   7       36.78       41.77      4.22 o 
   1   9   7      457.12      440.67     10.55 o 
   2   9   7        7.55        0.13      2.92 o 
   3   9   7        1.74       -1.57      2.68 o 
   4   9   7        0.07       -3.28      2.79 o 
  -8  10   7       11.56       14.47      5.12 o 
  -7  10   7       12.01       13.72      6.63 o 
  -6  10   7      230.31      241.66     11.83 o 
  -5  10   7        3.07        3.93      2.64 o 
  -4  10   7        4.04        5.75      2.72 o 
  -3  10   7       67.30       69.36      5.22 o 
  -2  10   7      343.22      369.46     16.28 o 
  -1  10   7        1.18        3.74      2.85 o 
   0  10   7        0.87        2.94      2.46 o 
   1  10   7        1.01        1.51      2.41 o 
   2  10   7      226.66      226.69     10.27 o 
   3  10   7       78.44       81.95      7.00 o 
  -7  11   7       40.60       27.94      6.42 o 
  -6  11   7        0.25       -1.24      2.84 o 
  -5  11   7       82.59       72.07      5.60 o 
  -4  11   7        1.46        1.72      2.53 o 
  -3  11   7      205.01      236.05      8.46 o 
  -2  11   7        2.42        0.69      2.52 o 
  -1  11   7      242.20      229.95      8.25 o 
   0  11   7        3.68        1.80      2.59 o 
   1  11   7      114.28      123.08      6.74 o 
   2  11   7        3.34        3.20      3.50 o 
  -6  12   7      105.34      118.57     10.45 o 
  -5  12   7        0.12        1.47      2.85 o 
  -4  12   7        0.17       -1.50      2.52 o 
  -3  12   7        2.72        2.34      2.88 o 
  -2  12   7      239.73      246.38      8.89 o 
  -1  12   7        6.56        0.68      2.66 o 
   0  12   7        1.01        5.24      2.86 o 
   1  12   7        0.47        1.05      4.98 o 
 -12   0   8       51.03       25.52      9.23 o 
 -10   0   8      173.66      171.64     14.92 o 
  -8   0   8      185.48      191.32      9.17 o 
  -6   0   8      970.47      919.16     19.27 o 
  -4   0   8       16.28       14.95      6.09 o 
  -2   0   8     1189.26     1188.61     21.23 o 
   0   0   8      791.92      781.24     13.07 o 
   2   0   8       90.82       84.88     10.74 o 
   4   0   8      181.05      172.25     12.82 o 
 -12   1   8        9.37        1.91      4.37 o 
 -11   1   8        2.00       -4.27      4.43 o 
 -10   1   8        2.34       -2.64      7.22 o 
  -9   1   8      657.98      636.19     14.11 o 
  -8   1   8        1.68        2.44      2.13 o 
  -7   1   8      228.26      194.93      6.44 o 
  -6   1   8       28.82       26.30      3.04 o 
  -5   1   8      677.41      674.43     11.35 o 
  -4   1   8       34.46       35.86      2.77 o 
  -3   1   8      974.43      976.52     11.55 o 
  -2   1   8        4.55        7.36      1.82 o 
  -1   1   8        8.46        8.25      1.80 o 
   0   1   8        0.49        1.83      1.60 o 
   1   1   8      547.46      555.63      8.87 o 
   2   1   8      149.29      165.75      5.83 o 
   3   1   8       55.55       51.23      4.60 o 
   4   1   8       20.77       17.50      6.17 o 
   5   1   8      100.17      120.85     12.46 o 
   6   1   8       86.73      109.93     12.82 o 
 -11   2   8        1.79        0.99      3.93 o 
 -10   2   8      265.14      269.53     37.89 o 
  -9   2   8       41.85       42.02      5.69 o 
  -8   2   8      144.24      146.06      5.99 o 
  -7   2   8       78.32       71.33      5.75 o 
  -6   2   8      830.48      840.55     16.27 o 
  -5   2   8      203.26      215.78      9.27 o 
  -4   2   8        0.20        0.12      1.47 o 
  -3   2   8      116.17      122.43      4.99 o 
  -2   2   8     1564.84     1614.47     16.59 o 
  -1   2   8       50.53       48.99      3.42 o 
   0   2   8     1046.61     1071.35     14.42 o 
   1   2   8      179.01      161.79      5.82 o 
   2   2   8      810.30      809.35     12.87 o 
   3   2   8       80.97       83.11      7.39 o 
   4   2   8      199.58      188.37     14.27 o 
   5   2   8       45.87       66.27     10.52 o 
   6   2   8        6.72        7.82      6.45 o 
 -11   3   8        2.02        9.55      8.18 o 
 -10   3   8        0.34       -2.94      5.14 o 
  -9   3   8      172.93      169.57      8.09 o 
  -8   3   8        0.30       -0.06      2.50 o 
  -7   3   8      174.62      173.18      6.20 o 
  -6   3   8        1.76        3.14      1.98 o 
  -5   3   8      164.02      164.05      5.08 o 
  -4   3   8        4.44        6.98      1.90 o 
  -3   3   8      920.85      900.51     13.15 o 
  -2   3   8       26.89       27.34      3.08 o 
  -1   3   8       32.85       36.33      3.40 o 
   0   3   8      194.05      192.83      6.28 o 
   1   3   8     1422.29     1408.02     17.43 o 
   2   3   8       27.27       29.09      3.46 o 
   3   3   8       17.16       10.56      3.07 o 
   4   3   8       20.09       17.95      4.84 o 
   5   3   8      311.09      351.11     20.56 o 
   6   3   8        4.52        5.12      6.33 o 
 -11   4   8      101.16      113.14      9.77 o 
 -10   4   8       81.55       81.83      8.29 o 
  -9   4   8        6.90        7.03      3.49 o 
  -8   4   8        2.22        3.86      2.32 o 
  -7   4   8       28.02       25.36      3.22 o 
  -6   4   8      274.22      274.21      9.20 o 
  -5   4   8      100.77      118.31      6.80 o 
  -4   4   8      296.15      274.49      7.73 o 
  -3   4   8       16.63       19.02      2.83 o 
  -2   4   8      522.07      525.63     10.15 o 
  -1   4   8       93.27       89.37      5.79 o 
   0   4   8      157.41      141.62      5.73 o 
   1   4   8        2.45       -2.58      1.72 o 
   2   4   8       18.76       13.83      2.75 o 
   3   4   8      147.39      144.89      7.49 o 
   4   4   8      311.28      340.56     10.92 o 
   5   4   8       19.98       28.22      7.16 o 
 -11   5   8        9.21       15.20      5.11 o 
 -10   5   8       34.52       17.96      4.18 o 
  -9   5   8      224.03      203.58      8.80 o 
  -8   5   8       91.18       90.54      7.91 o 
  -7   5   8      100.81       97.55      6.19 o 
  -6   5   8      114.18      109.32      6.47 o 
  -5   5   8      586.17      572.29     12.03 o 
  -4   5   8     2041.22     1996.07     25.15 o 
  -3   5   8       95.95       99.12      5.06 o 
  -2   5   8       17.95       18.51      2.83 o 
  -1   5   8       31.36       29.76      3.46 o 
   0   5   8      209.64      191.36      6.53 o 
   1   5   8       99.79      121.45      7.17 o 
   2   5   8      157.73      163.67      6.51 o 
   3   5   8       54.65       64.12      6.27 o 
   4   5   8        2.39        3.39      4.09 o 
   5   5   8       79.62       85.08      8.86 o 
 -10   6   8       58.00       46.36      7.10 o 
  -9   6   8       16.18       22.37      6.99 o 
  -8   6   8       12.78        5.11      6.97 o 
  -7   6   8      215.90      229.77     12.76 o 
  -6   6   8      149.60      158.06      6.46 o 
  -5   6   8      368.30      356.44      9.04 o 
  -4   6   8       19.36       19.36      3.01 o 
  -3   6   8       45.88       47.16      4.45 o 
  -2   6   8      378.04      357.94     10.19 o 
  -1   6   8      174.24      169.68      7.35 o 
   0   6   8      410.72      388.21     15.83 o 
   1   6   8        0.74       -2.59      1.94 o 
   2   6   8      474.08      461.40     10.55 o 
   3   6   8       42.81       41.99      5.10 o 
   4   6   8      147.39      142.85     11.77 o 
   5   6   8        2.06       -1.02      3.78 o 
 -10   7   8       13.86       16.27      5.28 o 
  -9   7   8       26.19       26.18      9.82 o 
  -8   7   8      138.76      160.73     10.52 o 
  -7   7   8       19.95       11.33      3.41 o 
  -6   7   8       44.68       36.94      4.04 o 
  -5   7   8       58.98       61.21      4.71 o 
  -4   7   8      107.69      117.94      8.47 o 
  -3   7   8      423.00      419.60      9.94 o 
  -2   7   8      114.73      110.07      6.87 o 
  -1   7   8        2.36        2.10      2.35 o 
   0   7   8       97.39       87.72      5.36 o 
   1   7   8       67.90       87.89      6.12 o 
   2   7   8      169.22      176.92      8.63 o 
   3   7   8        1.04        3.94      3.03 o 
   4   7   8        7.99       -0.49      3.19 o 
  -9   8   8        1.74        1.61      4.66 o 
  -8   8   8       32.44       38.13      6.55 o 
  -7   8   8      204.38      228.11      9.33 o 
  -6   8   8       95.98       86.62      5.64 o 
  -5   8   8      253.19      263.12      8.81 o 
  -4   8   8        0.46       -1.34      2.19 o 
  -3   8   8       46.10       46.78      4.31 o 
  -2   8   8      195.81      211.18      7.56 o 
  -1   8   8      348.87      337.60      9.27 o 
   0   8   8        0.13       -0.58      2.13 o 
   1   8   8        0.02       -1.30      2.13 o 
   2   8   8       12.99       15.22      3.94 o 
   3   8   8       99.00      103.51      7.49 o 
   4   8   8       23.91       20.14      5.23 o 
  -8   9   8       87.42       89.03      9.16 o 
  -7   9   8        1.01        4.18      4.05 o 
  -6   9   8        3.60        2.53      2.53 o 
  -5   9   8       51.25       48.71      4.77 o 
  -4   9   8      203.97      208.01      7.74 o 
  -3   9   8      177.84      182.44      7.43 o 
  -2   9   8       18.36       19.56      4.09 o 
  -1   9   8       28.96       22.12      3.68 o 
   0   9   8      340.89      324.76      9.47 o 
   1   9   8        8.64        9.33      3.09 o 
   2   9   8      135.03      132.39      8.22 o 
   3   9   8       11.93        6.12      3.57 o 
  -7  10   8       65.34       62.21      8.19 o 
  -6  10   8       31.87       36.16      5.96 o 
  -5  10   8      114.25      119.11      6.62 o 
  -4  10   8        6.62        4.50      3.50 o 
  -3  10   8       33.51       37.73      4.89 o 
  -2  10   8       63.40       68.97      5.45 o 
  -1  10   8      223.59      228.72      8.31 o 
   0  10   8        2.10        0.59      2.57 o 
   1  10   8        1.15       -0.82      2.89 o 
   2  10   8        1.93        3.52      3.54 o 
  -6  11   8        0.48        3.05      2.80 o 
  -5  11   8        1.08       -0.34      2.70 o 
  -4  11   8       94.71      104.11      6.59 o 
  -3  11   8        0.01       -0.63      2.54 o 
  -2  11   8       12.68       16.83      3.91 o 
  -1  11   8        0.71       -0.77      2.55 o 
   0  11   8      198.12      192.37     11.33 o 
  -3  12   8       23.24       12.48      3.71 o 
 -11   0   9      166.88      163.18     15.92 o 
  -9   0   9        3.34        3.01      3.23 o 
  -7   0   9      463.18      468.96     14.49 o 
  -5   0   9       93.35       87.54      9.01 o 
  -3   0   9       46.02       58.61      5.83 o 
  -1   0   9     1057.00     1048.70     21.05 o 
   1   0   9       63.88       52.84      5.88 o 
 -11   1   9       55.24       61.40      7.94 o 
 -10   1   9      159.92      164.48     10.59 o 
  -9   1   9        0.84       -2.21      2.29 o 
  -8   1   9      450.06      435.93     10.19 o 
  -7   1   9        1.47       -0.58      2.00 o 
  -6   1   9       77.27       66.06      4.51 o 
  -5   1   9       13.52        7.37      3.25 o 
  -4   1   9      903.46      920.16     16.27 o 
  -3   1   9        0.20        0.72      1.90 o 
  -2   1   9      831.90      837.88     13.25 o 
  -1   1   9       83.71       81.00      4.65 o 
   0   1   9      295.83      293.51      7.76 o 
   1   1   9      156.25      147.30      5.96 o 
   2   1   9      262.01      272.57     15.89 o 
   3   1   9        2.39       -0.53      2.50 o 
   4   1   9       11.57        9.80      6.05 o 
 -11   2   9       76.14       74.45      8.47 o 
 -10   2   9       17.92       14.23      6.97 o 
  -9   2   9       68.48       65.39      5.76 o 
  -8   2   9        2.16        2.80      2.32 o 
  -7   2   9       14.04       18.78      3.62 o 
  -6   2   9      175.02      167.91      6.30 o 
  -5   2   9     1066.88     1069.16     15.52 o 
  -4   2   9      135.31      140.44      5.85 o 
  -3   2   9      296.60      317.55     11.64 o 
  -2   2   9       34.84       25.09      3.24 o 
  -1   2   9      835.28      802.02     12.82 o 
   0   2   9       96.99       91.72      4.96 o 
   1   2   9       71.03       81.63      4.82 o 
   2   2   9      178.26      168.93      6.53 o 
   3   2   9      172.31      168.61      7.93 o 
   4   2   9       27.36       40.51      9.35 o 
   5   2   9      125.20      149.80     15.12 o 
 -11   3   9       23.99       37.40     10.00 o 
 -10   3   9        5.65        3.29      3.91 o 
  -9   3   9        4.14        7.25      3.46 o 
  -8   3   9      306.89      325.33     10.38 o 
  -7   3   9        7.31       10.38      2.65 o 
  -6   3   9       31.23       30.08      3.71 o 
  -5   3   9       73.86       74.57      4.67 o 
  -4   3   9      744.26      773.69     12.78 o 
  -3   3   9       51.84       57.41      4.16 o 
  -2   3   9       43.47       46.99      3.98 o 
  -1   3   9      155.91      152.28      6.04 o 
   0   3   9      111.53      126.60      5.80 o 
   1   3   9       61.45       67.89      4.63 o 
   2   3   9      227.73      245.91      7.79 o 
   3   3   9       11.48        6.57      6.72 o 
   4   3   9        3.06        4.66      4.94 o 
 -10   4   9      144.96      162.02      8.59 o 
  -9   4   9       93.39       81.51      6.47 o 
  -8   4   9        1.73        1.60      3.00 o 
  -7   4   9      185.63      187.02      8.11 o 
  -6   4   9      453.67      454.19     10.14 o 
  -5   4   9       33.04       38.26      3.87 o 
  -4   4   9        9.53       11.68      2.67 o 
  -3   4   9      181.64      196.57      7.37 o 
  -2   4   9       80.31       78.10      5.35 o 
  -1   4   9      532.15      532.61     10.84 o 
   0   4   9       13.26       16.87      2.96 o 
   1   4   9       97.50       87.36      5.18 o 
   2   4   9        0.14        1.15      2.18 o 
   3   4   9      309.63      302.02     15.16 o 
   4   4   9        5.84        6.83      4.46 o 
 -10   5   9        3.08       -1.59      3.97 o 
  -9   5   9       65.71       60.50      7.64 o 
  -8   5   9      216.72      211.21      8.93 o 
  -7   5   9       40.34       51.80      6.08 o 
  -6   5   9        0.80        5.72      2.61 o 
  -5   5   9        0.16        0.79      2.21 o 
  -4   5   9      217.53      195.05      7.00 o 
  -3   5   9      243.35      242.27      7.60 o 
  -2   5   9       69.52       85.21      7.40 o 
  -1   5   9      175.20      151.72      9.06 o 
   0   5   9       39.18       31.31      3.73 o 
   1   5   9      298.02      282.00      8.98 o 
   2   5   9      205.21      225.32     10.41 o 
   3   5   9       18.80       22.87      4.43 o 
   4   5   9        7.86        3.76      4.25 o 
 -10   6   9       33.51       32.80      6.37 o 
  -9   6   9       32.26       16.69      5.14 o 
  -8   6   9        3.42        1.06      3.93 o 
  -7   6   9       31.28       37.38      5.00 o 
  -6   6   9      386.24      383.43     12.32 o 
  -5   6   9      139.92      141.07      6.81 o 
  -4   6   9       87.28       88.74      5.39 o 
  -3   6   9        0.83        2.07      2.18 o 
  -2   6   9       42.43       43.23      4.22 o 
  -1   6   9       58.16       57.73      5.35 o 
   0   6   9      355.89      349.48     13.18 o 
   1   6   9       53.26       46.44      4.53 o 
   2   6   9       22.53       21.82      4.20 o 
   3   6   9       85.96       70.30      6.52 o 
  -9   7   9       54.41       64.18      8.34 o 
  -8   7   9       85.12       83.26      8.51 o 
  -7   7   9       95.98      111.11      8.42 o 
  -6   7   9        0.39        0.22      2.41 o 
  -5   7   9      199.18      202.86      7.62 o 
  -4   7   9      161.00      180.79      7.35 o 
  -3   7   9      183.86      187.75     13.86 o 
  -2   7   9      266.25      263.02      8.44 o 
  -1   7   9       42.04       38.13      4.21 o 
   0   7   9      143.76      147.07      6.82 o 
   1   7   9       57.61       72.16      5.32 o 
   2   7   9       66.58       79.08      7.76 o 
   3   7   9       35.18       32.13      6.28 o 
  -8   8   9        7.50        7.31      4.70 o 
  -7   8   9      118.23      110.78      7.60 o 
  -6   8   9      154.12      172.31      7.63 o 
  -5   8   9       17.23       15.10      3.41 o 
  -4   8   9       49.88       55.86      4.89 o 
  -3   8   9        3.35        5.83      2.72 o 
  -2   8   9      125.46      130.60      6.64 o 
  -1   8   9       79.55       77.30      5.60 o 
   0   8   9      118.92      118.76      6.52 o 
   1   8   9        3.93        2.80      2.68 o 
   2   8   9       11.50       13.97      4.00 o 
  -7   9   9       92.76      104.00      7.64 o 
  -6   9   9       35.28       34.40      4.37 o 
  -5   9   9       45.08       51.38      5.12 o 
  -4   9   9       41.77       50.59      4.97 o 
  -3   9   9      162.27      172.14      7.60 o 
  -2   9   9       17.06       15.19      3.54 o 
  -1   9   9        0.34       -0.72      2.46 o 
   0   9   9        8.19       11.66      3.36 o 
   1   9   9      224.87      236.77     10.49 o 
  -6  10   9       75.57       77.92      6.15 o 
  -5  10   9       14.16       13.47      3.59 o 
  -4  10   9       27.49       26.03      5.48 o 
  -3  10   9        9.41        9.54      3.24 o 
  -2  10   9      143.55      143.76      7.40 o 
  -1  10   9       22.56       17.34      3.71 o 
   0  10   9       49.23       55.58      7.16 o 
 -10   0  10      204.64      187.00     16.53 o 
  -8   0  10        1.76        0.64      3.51 o 
  -6   0  10      407.98      388.05     13.72 o 
  -4   0  10      199.55      209.71     10.18 o 
  -2   0  10      743.58      721.20     18.29 o 
   0   0  10      341.12      319.55     18.14 o 
   2   0  10       11.52        2.90      4.47 o 
 -10   1  10        2.65        5.85      6.79 o 
  -9   1  10      267.77      289.46      8.97 o 
  -8   1  10      136.83      134.95      6.51 o 
  -7   1  10      283.77      267.18     10.03 o 
  -6   1  10      150.49      147.19      6.46 o 
  -5   1  10       31.85       36.48      3.88 o 
  -4   1  10       10.60        8.41      2.67 o 
  -3   1  10      684.21      714.91     24.20 o 
  -2   1  10        7.46       10.94      3.33 o 
  -1   1  10      168.82      150.36      8.58 o 
   0   1  10        5.87        5.17      2.77 o 
   1   1  10      207.25      204.66      8.54 o 
   2   1  10        0.08        1.48      3.50 o 
 -10   2  10      145.10      151.97     10.71 o 
  -9   2  10       14.14        7.32      3.02 o 
  -8   2  10        3.79        3.24      2.62 o 
  -7   2  10       14.38        9.38      2.82 o 
  -6   2  10       97.09      105.99      5.69 o 
  -5   2  10        0.15       -3.27      2.18 o 
  -4   2  10       62.79       53.13      7.52 o 
  -3   2  10        6.05        8.38      3.41 o 
  -2   2  10       48.09       63.90      5.57 o 
  -1   2  10        7.42        2.33      2.74 o 
   0   2  10      462.35      470.11     12.59 o 
   1   2  10        1.64        2.02      2.81 o 
   2   2  10       12.81       11.48      4.88 o 
   3   2  10       17.61       26.55      5.55 o 
 -10   3  10        3.99       -1.13      3.27 o 
  -9   3  10       89.04       94.51      6.87 o 
  -8   3  10       55.97       63.15      5.84 o 
  -7   3  10      263.94      273.81     10.12 o 
  -6   3  10        0.17       -0.21      2.54 o 
  -5   3  10       50.38       58.75      5.58 o 
  -4   3  10        7.30       10.61      3.06 o 
  -3   3  10      486.51      528.35     13.44 o 
  -2   3  10       40.41       39.30      4.89 o 
  -1   3  10       12.04       15.21      3.71 o 
   0   3  10       80.17       71.78      6.12 o 
   1   3  10      287.64      310.20     10.62 o 
   2   3  10       48.13       51.88      5.41 o 
   3   3  10      135.70      137.82      8.07 o 
 -10   4  10       91.93       93.18      9.39 o 
  -9   4  10       34.97       39.59      6.91 o 
  -8   4  10       53.00       53.38      5.75 o 
  -7   4  10        0.43        3.91      3.05 o 
  -6   4  10      324.59      332.72     12.73 o 
  -5   4  10      266.33      266.63     15.50 o 
  -4   4  10       40.34       52.82      5.48 o 
  -3   4  10       15.48       23.01      3.48 o 
  -2   4  10      272.94      254.03      8.00 o 
  -1   4  10       77.05       78.12      5.21 o 
   0   4  10       96.79      119.72      6.76 o 
   1   4  10        4.03        4.70      2.54 o 
   2   4  10        6.90        3.21      3.34 o 
   3   4  10       21.71       18.04      4.39 o 
  -9   5  10       34.99       28.07      6.25 o 
  -8   5  10       58.60       70.83      6.57 o 
  -7   5  10      207.43      217.30      9.68 o 
  -6   5  10       56.70       64.89      8.57 o 
  -5   5  10       20.87       16.79      3.39 o 
  -4   5  10      142.93      132.61      6.46 o 
  -3   5  10      300.68      318.44      9.66 o 
  -2   5  10        6.11        6.02      2.65 o 
  -1   5  10       28.65       25.50      3.68 o 
   0   5  10        4.10       -0.48      2.26 o 
   1   5  10       79.37       85.29      6.04 o 
   2   5  10       69.88       82.13      6.74 o 
  -9   6  10       18.67       14.03      8.57 o 
  -8   6  10        3.09        5.65      3.38 o 
  -7   6  10        3.77        0.15      3.01 o 
  -6   6  10       45.58       43.67      5.27 o 
  -5   6  10      366.39      367.72     10.17 o 
  -4   6  10       72.89       69.35      7.54 o 
  -3   6  10        7.18        4.57      2.63 o 
  -2   6  10        2.94        3.69      2.54 o 
  -1   6  10      112.16      111.89      7.94 o 
   0   6  10       89.17      112.52      7.15 o 
   1   6  10       39.06       47.84      4.81 o 
   2   6  10        2.22        4.37      3.30 o 
  -8   7  10       83.65      103.65      9.88 o 
  -7   7  10       35.11       39.92      5.61 o 
  -6   7  10       17.73       14.18      3.43 o 
  -5   7  10        0.22        0.80      2.60 o 
  -4   7  10      153.91      149.09      8.93 o 
  -3   7  10       59.95       58.32      5.17 o 
  -2   7  10      233.18      241.82      8.63 o 
  -1   7  10       94.64       93.36      6.08 o 
   0   7  10      110.84      102.89      6.62 o 
   1   7  10       81.73       97.11      8.66 o 
  -7   8  10       74.25       71.23      8.03 o 
  -6   8  10       84.65       87.10      6.76 o 
  -5   8  10       81.30       93.86      6.24 o 
  -4   8  10       49.54       43.92      4.82 o 
  -3   8  10        6.82        7.23      3.06 o 
  -2   8  10      122.15      127.20      6.96 o 
  -1   8  10       81.85       79.58      5.99 o 
   0   8  10       24.29       34.29      5.21 o 
  -6   9  10       28.31       41.87      7.05 o 
  -5   9  10       27.31       25.92      4.31 o 
  -4   9  10       69.05       81.97      6.27 o 
  -3   9  10       52.52       50.02      7.61 o 
  -2   9  10       34.89       38.41      4.66 o 
  -9   0  11      282.99      277.88     13.01 o 
  -7   0  11       61.29       67.33      8.18 o 
  -5   0  11      220.29      234.11     15.84 o 
  -3   0  11       83.74       62.00     10.32 o 
  -1   0  11      250.90      269.72     17.90 o 
   1   0  11      109.07      122.26     13.38 o 
  -9   1  11       24.93       19.88      3.86 o 
  -8   1  11      204.92      213.60      8.23 o 
  -7   1  11       63.56       47.40      4.73 o 
  -6   1  11       92.62       81.02      5.57 o 
  -5   1  11        0.38        2.45      3.06 o 
  -4   1  11      193.44      195.21     10.88 o 
  -3   1  11       74.02       61.97      5.80 o 
  -2   1  11      329.85      332.13     14.58 o 
  -1   1  11       13.90        9.14      5.68 o 
   0   1  11        4.30        7.87      6.79 o 
   1   1  11       11.98       10.95      4.45 o 
   2   1  11      179.87      173.02     15.40 o 
  -9   2  11       32.49       33.71      4.39 o 
  -8   2  11       13.16        3.84      5.94 o 
  -7   2  11        3.51       -1.60      2.84 o 
  -6   2  11        4.99        2.95      3.05 o 
  -5   2  11      250.08      264.89     10.31 o 
  -4   2  11       19.86       16.13      4.63 o 
  -3   2  11        0.92        4.31      2.94 o 
  -2   2  11        0.39       -0.07      2.83 o 
  -1   2  11      188.53      221.34      9.43 o 
   0   2  11       18.64       19.26      4.34 o 
   1   2  11       68.09       92.06      7.09 o 
  -9   3  11        1.24        1.86      3.54 o 
  -8   3  11      149.11      147.41     13.11 o 
  -7   3  11       76.78       97.82      7.25 o 
  -6   3  11      117.73      102.54      7.29 o 
  -5   3  11       11.92        8.12      4.28 o 
  -4   3  11      126.31      125.75      7.71 o 
  -3   3  11       76.66      104.48      7.65 o 
  -2   3  11      227.87      247.66     13.02 o 
  -1   3  11        0.89       -1.92      3.11 o 
   0   3  11        8.20        5.38      3.73 o 
   1   3  11       23.99       20.02      4.45 o 
  -9   4  11      163.05      151.17     11.50 o 
  -8   4  11        6.32        6.85      4.08 o 
  -7   4  11        8.85        6.49      5.55 o 
  -6   4  11       44.46       55.69      6.03 o 
  -5   4  11      237.42      251.53     10.38 o 
  -4   4  11       78.00       84.99     10.30 o 
  -3   4  11        2.61        3.57      3.11 o 
  -2   4  11        7.64        7.38      3.53 o 
  -1   4  11      184.41      194.83      9.52 o 
   0   4  11       48.64       48.42      5.78 o 
   1   4  11       61.17       75.68      7.43 o 
  -8   5  11      119.61      135.55      8.65 o 
  -7   5  11       90.75      107.41      7.78 o 
  -6   5  11       70.32       73.86      6.86 o 
  -5   5  11        0.59        0.04      2.92 o 
  -4   5  11       41.72       36.54      6.57 o 
  -3   5  11       45.38       43.61      6.58 o 
  -2   5  11      115.76      136.83      8.36 o 
  -1   5  11       10.78       11.50      5.84 o 
   0   5  11        4.55        1.14      2.69 o 
  -7   6  11        0.36       -1.96      3.16 o 
  -6   6  11       45.96       47.38     12.30 o 
  -5   6  11       76.45       92.77      7.43 o 
  -4   6  11       72.93       68.42      6.65 o 
  -3   6  11        0.70        0.97      2.63 o 
  -2   6  11        0.16       -1.74      2.33 o 
  -1   6  11       19.71       17.92      5.01 o 
  -6   7  11       42.26       47.29      6.15 o 
  -5   7  11        3.99        4.33      3.07 o 
  -4   7  11       16.69       18.53      4.61 o 
  -3   7  11      125.71      118.06      6.94 o 
  -2   7  11       66.65       66.05      6.93 o 
  -8   0  12      138.08      110.75      9.59 o 
  -6   0  12       36.55       34.87      9.63 o 
  -4   0  12      273.22      265.81     18.50 o 
  -2   0  12        8.16       21.89      7.34 o 
  -8   1  12        1.51        1.11      3.39 o 
  -7   1  12      153.55      153.30      8.79 o 
  -6   1  12        1.17        2.18      3.31 o 
  -5   1  12       18.51       13.31      4.08 o 
  -4   1  12        6.91        7.35      3.57 o 
  -3   1  12      172.86      169.56     14.69 o 
  -2   1  12        1.12        4.38      4.27 o 
  -1   1  12       72.87       52.84      7.42 o 
  -8   2  12       15.48       12.68      4.41 o 
  -7   2  12        1.06       -0.27      3.13 o 
  -6   2  12       81.51       75.91      9.80 o 
  -5   2  12        2.30       -1.30      3.04 o 
  -4   2  12       77.51       89.42      7.17 o 
  -3   2  12        8.45        8.05      3.69 o 
  -2   2  12        2.20        4.65      3.42 o 
  -1   2  12       18.94        6.52      6.97 o 
  -7   3  12      154.69      154.40      9.19 o 
  -6   3  12       34.22       32.59      6.77 o 
  -5   3  12        5.12        3.42      3.49 o 
  -4   3  12        0.34        2.38      3.12 o 
  -3   3  12      119.01      143.98      8.78 o 
  -2   3  12       38.10       42.44      5.99 o 
  -1   3  12       51.90       67.01      6.82 o 
  -6   4  12       12.80       14.78      4.38 o 
  -5   4  12       75.36       67.45      6.86 o 
  -4   4  12      199.74      232.95     10.71 o 
  -3   4  12        3.59        3.12      3.81 o 
  -2   4  12        2.55        1.36      3.41 o 
  -5   5  12       17.57       10.61      4.24 o 
  -4   5  12        9.56        4.66      3.44 o 
  -3   5  12       87.50      104.90      9.19 o 
                                                 
